# Supplementary material for: Salivary glands harbor more diverse microbial communities than gut in Anopheles culicifacies
Source: Parasit Vectors. 2014 May 20;7:235. doi: 10.1186/1756-3305-7-235 (PMC4062515; doi:10.1186/1756-3305-7-235)
Supplement: Additional file 3: Table S1 — Detailed OUT output and data analysis. [file 1756-3305-7-235-S3.xlsx]

## Sheet: Legend_ST-1
			Legend:	Detailed OUT output and data analysis
			Note:	Self explinatory foot note have been labelled in respective sheets defining tag distribution frequency map

## Sheet: Total_OTU
Cluster Name	MG	SG	Taxa
Cluster2950	0.213914	0	Bacteria Firmicutes Bacilli Lactobacillales Lactobacillaceae Lactobacillus
Cluster8215	0.068493	0.123781	Bacteria Proteobacteria Alphaproteobacteria Rhizobiales Bradyrhizobiaceae Bradyrhizobium
Cluster7979	0.037676	0.087524	Bacteria Proteobacteria Gammaproteobacteria Pseudomonadales Moraxellaceae Enhydrobacter
Cluster7867	0.027371	0.010513	Bacteria Firmicutes Bacilli Bacillales Bacillaceae Bacillus
Cluster3021	0.025099	0.00227	Bacteria Proteobacteria Alphaproteobacteria Rhizobiales Methylobacteriaceae Methylobacterium
Cluster2622	0.022414	0	Bacteria Firmicutes Bacilli Lactobacillales Lactobacillaceae Lactobacillus
Cluster8351	0.02161	0.007074	Bacteria Bacteroidetes Flavobacteria Flavobacteriales Flavobacteriaceae Chryseobacterium
Cluster7165	0.021414	0	Bacteria Firmicutes Bacilli Lactobacillales Lactobacillaceae Lactobacillus
Cluster2666	0.017338	0	Bacteria Firmicutes Bacilli Lactobacillales Lactobacillaceae Lactobacillus
Cluster8408	0.016512	0.001672	Bacteria Proteobacteria Gammaproteobacteria Enterobacteriales Enterobacteriaceae Serratia
Cluster2748	0.013012	0.000179	Bacteria Proteobacteria Alphaproteobacteria Rhizobiales Bradyrhizobiaceae Bradyrhizobium
Cluster3231	0.012631	0.001442	Bacteria Actinobacteria Actinobacteria Actinomycetales Corynebacteriaceae Corynebacterium
Cluster7965	0.011675	0.006238	Bacteria Firmicutes Bacilli Bacillales Staphylococcaceae Staphylococcus
Cluster3347	0.007913	0	Bacteria Firmicutes Bacilli Lactobacillales Lactobacillaceae Lactobacillus
Cluster8486	0.00787	0.000154	Bacteria Proteobacteria Gammaproteobacteria Pseudomonadales Moraxellaceae Enhydrobacter
Cluster8124	0.007098	0.003345	Bacteria Proteobacteria Alphaproteobacteria Rhizobiales Bradyrhizobiaceae Bradyrhizobium
Cluster7983	0.006653	0	Bacteria Firmicutes Bacilli Lactobacillales Enterococcaceae Enterococcus
Cluster3160	0.005935	0.002611	Bacteria Actinobacteria Actinobacteria Actinomycetales Micrococcaceae Kocuria
Cluster67	0.005707	0.000435	Bacteria Proteobacteria Gammaproteobacteria Pseudomonadales Moraxellaceae Acinetobacter
Cluster7195	0.005652	0	Bacteria Actinobacteria Actinobacteria Actinomycetales Corynebacteriaceae Corynebacterium
Cluster275	0.005098	0.000887	Bacteria Firmicutes Bacilli Bacillales Bacillaceae
Cluster7243	0.005022	0.002807	Bacteria Proteobacteria Gammaproteobacteria Enterobacteriales Enterobacteriaceae Serratia
Cluster301	0.004772	0.003942	Bacteria Proteobacteria Alphaproteobacteria Rhodobacterales Rhodobacteraceae Paracoccus
Cluster6022	0.004761	0	Bacteria Firmicutes Bacilli Bacillales Alicyclobacillaceae Alicyclobacillus
Cluster8628	0.004685	0.002466	Bacteria Proteobacteria Gammaproteobacteria Pseudomonadales Moraxellaceae Enhydrobacter
Cluster2662	0.004381	0.000768	Bacteria Actinobacteria Actinobacteria Actinomycetales Micrococcaceae Micrococcus
Cluster7722	0.004294	2.6e-05	Bacteria Firmicutes Bacilli Bacillales Bacillaceae
Cluster206	0.004272	0.00163	Bacteria Actinobacteria Actinobacteria Actinomycetales
Cluster7093	0.004272	9e-06	Bacteria Firmicutes Bacilli Bacillales Bacillaceae
Cluster309	0.004261	0.002082	Bacteria Actinobacteria Actinobacteria Actinomycetales Micrococcaceae Nesterenkonia
Cluster3355	0.004239	0	Bacteria Bacteroidetes Sphingobacteria Sphingobacteriales Sphingobacteriaceae Sphingobacterium
Cluster7319	0.003837	0.002901	Bacteria Proteobacteria Gammaproteobacteria Pseudomonadales Moraxellaceae Enhydrobacter
Cluster8142	0.00375	2.6e-05	Bacteria Proteobacteria Gammaproteobacteria Enterobacteriales Enterobacteriaceae Serratia
Cluster150	0.003739	0.001758	Bacteria Firmicutes Bacilli Lactobacillales Streptococcaceae Streptococcus
Cluster8076	0.003707	4.3e-05	Bacteria Proteobacteria Gammaproteobacteria Pseudomonadales Moraxellaceae Enhydrobacter
Cluster8184	0.003587	0.002364	Bacteria Bacteroidetes Flavobacteria Flavobacteriales Flavobacteriaceae Chryseobacterium
Cluster7252	0.003522	0.009933	Bacteria Proteobacteria Alphaproteobacteria Rhizobiales Phyllobacteriaceae Phyllobacterium
Cluster7991	0.0035	0.000452	Bacteria Firmicutes Bacilli Lactobacillales Aerococcaceae Aerococcus
Cluster7922	0.003381	0.001323	Bacteria Proteobacteria Gammaproteobacteria Pseudomonadales Pseudomonadaceae Pseudomonas
Cluster8178	0.003359	0.000316	Bacteria Proteobacteria Gammaproteobacteria Pseudomonadales Moraxellaceae Enhydrobacter
Cluster61	0.003359	0.00407	Bacteria Proteobacteria Alphaproteobacteria Rhizobiales Methylobacteriaceae Methylobacterium
Cluster2964	0.003283	0.002987	Bacteria Bacteroidetes Flavobacteria Flavobacteriales Flavobacteriaceae Elizabethkingia
Cluster3786	0.003207	0	Bacteria Firmicutes Bacilli Bacillales
Cluster7096	0.003109	0.000589	Bacteria Actinobacteria Actinobacteria Actinomycetales Micrococcaceae Micrococcus
Cluster8054	0.003076	0	Bacteria Proteobacteria Gammaproteobacteria Enterobacteriales Enterobacteriaceae Serratia
Cluster7352	0.003022	9e-06	Bacteria Firmicutes Bacilli Bacillales
Cluster430	0.002761	0.000128	Bacteria Actinobacteria Actinobacteria Actinomycetales Corynebacteriaceae Corynebacterium
Cluster8588	0.002728	0	Bacteria Firmicutes Bacilli Bacillales
Cluster2988	0.002674	0.000862	Bacteria Actinobacteria Actinobacteria Actinomycetales Corynebacteriaceae Corynebacterium
Cluster3211	0.002641	0.000964	Bacteria Proteobacteria Alphaproteobacteria Rhodobacterales Rhodobacteraceae Paracoccus
Cluster464	0.002587	0	Bacteria Actinobacteria Actinobacteria Actinomycetales Nocardiopsaceae Nocardiopsis
Cluster3351	0.002565	0.000358	Bacteria Firmicutes Bacilli Bacillales
Cluster4924	0.002565	0	Bacteria Firmicutes Bacilli Bacillales Alicyclobacillaceae Alicyclobacillus
Cluster2311	0.002533	0.004087	Bacteria Proteobacteria Gammaproteobacteria Xanthomonadales Xanthomonadaceae Stenotrophomonas
Cluster8569	0.002533	0.000111	Bacteria Firmicutes Bacilli Bacillales Staphylococcaceae Staphylococcus
Cluster6006	0.002533	0	Bacteria Firmicutes Bacilli Bacillales Paenibacillaceae Paenibacillus
Cluster3338	0.002522	0	Bacteria Proteobacteria Gammaproteobacteria Xanthomonadales Xanthomonadaceae Frateuria
Cluster2795	0.002468	9.4e-05	Bacteria Proteobacteria Gammaproteobacteria Pseudomonadales Moraxellaceae Enhydrobacter
Cluster8232	0.002457	0.003831	Bacteria Proteobacteria Gammaproteobacteria Enterobacteriales Enterobacteriaceae Serratia
Cluster7174	0.00237	0	Bacteria Firmicutes Bacilli Lactobacillales Lactobacillaceae Lactobacillus
Cluster2822	0.00237	0	Bacteria Actinobacteria Actinobacteria Actinomycetales Micrococcaceae Micrococcus
Cluster7257	0.002337	0.02705	Bacteria Firmicutes Bacilli Bacillales Bacillaceae Lysinibacillus
Cluster3175	0.002239	0.000444	Bacteria Proteobacteria Gammaproteobacteria Xanthomonadales Xanthomonadaceae Stenotrophomonas
Cluster3516	0.002131	0.000922	Bacteria Proteobacteria Gammaproteobacteria Pseudomonadales Moraxellaceae Acinetobacter
Cluster7794	0.002131	0.001067	Bacteria Firmicutes Bacilli Lactobacillales Streptococcaceae Streptococcus
Cluster8194	0.002109	0.000947	Bacteria Actinobacteria Actinobacteria Actinomycetales Micrococcaceae Nesterenkonia
Cluster8196	0.002022	0.000478	Bacteria Bacteroidetes Flavobacteria Flavobacteriales Flavobacteriaceae Chryseobacterium
Cluster3499	0.002011	0.000154	Bacteria Actinobacteria Actinobacteria Actinomycetales Micrococcaceae Micrococcus
Cluster8364	0.001978	0	Bacteria Proteobacteria Gammaproteobacteria Enterobacteriales Enterobacteriaceae
Cluster7298	0.001967	7.7e-05	Bacteria Proteobacteria Gammaproteobacteria Pseudomonadales Moraxellaceae Enhydrobacter
Cluster721	0.001935	0.004608	Bacteria Proteobacteria Gammaproteobacteria Enterobacteriales Enterobacteriaceae Serratia
Cluster2796	0.001924	0.000137	Bacteria Actinobacteria Actinobacteria Actinomycetales
Cluster8202	0.001881	0.000922	Bacteria Proteobacteria Gammaproteobacteria Enterobacteriales Enterobacteriaceae
Cluster7455	0.001794	6.8e-05	Bacteria Bacteroidetes Flavobacteria Flavobacteriales Flavobacteriaceae Chryseobacterium
Cluster7907	0.001761	0.005589	Bacteria Proteobacteria Gammaproteobacteria Pseudomonadales Moraxellaceae Enhydrobacter
Cluster694	0.001739	0	Bacteria Actinobacteria Actinobacteria Actinomycetales Intrasporangiaceae Ornithinimicrobium
Cluster8633	0.001717	5.1e-05	Bacteria Proteobacteria Gammaproteobacteria Pseudomonadales Moraxellaceae Enhydrobacter
Cluster7920	0.001707	0.049654	Bacteria Proteobacteria Gammaproteobacteria Pseudomonadales Pseudomonadaceae Pseudomonas
Cluster7397	0.001696	0.001783	Bacteria Proteobacteria Gammaproteobacteria Pseudomonadales Moraxellaceae Enhydrobacter
Cluster495	0.001685	0	Bacteria Firmicutes Clostridia Clostridiales Incertae Family
Cluster8479	0.001609	7.7e-05	Bacteria Proteobacteria Gammaproteobacteria Enterobacteriales Enterobacteriaceae
Cluster3785	0.001609	0	Bacteria Firmicutes Bacilli Bacillales Alicyclobacillaceae Alicyclobacillus
Cluster905	0.001587	0	Bacteria Actinobacteria Actinobacteria Actinomycetales Micrococcineae_incertae_sedis Demequina
Cluster336	0.001576	0.000674	Bacteria Firmicutes Bacilli Lactobacillales Lactobacillaceae Lactobacillus
Cluster558	0.001565	0	Bacteria Bacteroidetes Flavobacteria Flavobacteriales Flavobacteriaceae Cloacibacterium
Cluster8048	0.001554	0.000316	Bacteria Proteobacteria Alphaproteobacteria Sphingomonadales Sphingomonadaceae Novosphingobium
Cluster527	0.001554	0.000768	Bacteria Proteobacteria Gammaproteobacteria Oceanospirillales Halomonadaceae Halomonas
Cluster781	0.001533	0	Bacteria Proteobacteria Betaproteobacteria Burkholderiales Oxalobacteraceae Massilia
Cluster340	0.001511	0.000512	Bacteria Firmicutes Bacilli Bacillales Bacillaceae Exiguobacterium
Cluster3240	0.001511	1.7e-05	Bacteria Proteobacteria Gammaproteobacteria Enterobacteriales Enterobacteriaceae Serratia
Cluster3171	0.001489	0.001297	Bacteria Proteobacteria Alphaproteobacteria Rhizobiales Bradyrhizobiaceae Bradyrhizobium
Cluster3013	0.001435	0.040711	Bacteria Proteobacteria Alphaproteobacteria Rhizobiales Methylobacteriaceae Methylobacterium
Cluster2972	0.001435	0.004915	Bacteria Proteobacteria Alphaproteobacteria Rhizobiales Bradyrhizobiaceae Bradyrhizobium
Cluster1180	0.001435	0.000768	Bacteria Proteobacteria Gammaproteobacteria Enterobacteriales Enterobacteriaceae
Cluster7767	0.001413	0.000503	Bacteria Bacteroidetes Flavobacteria Flavobacteriales Flavobacteriaceae Chryseobacterium
Cluster6182	0.001402	0	Bacteria Firmicutes Bacilli Bacillales Paenibacillaceae Paenibacillus
Cluster1612	0.001391	0.001033	Bacteria Actinobacteria Actinobacteria Actinomycetales Corynebacteriaceae Corynebacterium
Cluster8214	0.001315	0.000461	Bacteria Proteobacteria Alphaproteobacteria Rhodobacterales Rhodobacteraceae Paracoccus
Cluster2957	0.001315	0.003371	Bacteria Proteobacteria Alphaproteobacteria Rhizobiales Methylobacteriaceae Methylobacterium
Cluster3147	0.001315	0.001297	Bacteria Proteobacteria Alphaproteobacteria Caulobacterales Caulobacteraceae Asticcacaulis
Cluster2715	0.001283	0.000529	Bacteria Firmicutes Bacilli Bacillales Staphylococcaceae Staphylococcus
Cluster1326	0.001283	0	Bacteria Firmicutes Bacilli Lactobacillales Streptococcaceae Streptococcus
Cluster7383	0.001283	0	Bacteria Proteobacteria Betaproteobacteria Burkholderiales Burkholderiales_incertae_sedis Aquabacterium
Cluster586	0.001283	0	Bacteria Firmicutes Bacilli Lactobacillales Aerococcaceae Facklamia
Cluster1598	0.001272	0.000435	Bacteria Actinobacteria Actinobacteria Actinomycetales Nocardioidaceae Nocardioides
Cluster2854	0.001272	0.007825	Bacteria Proteobacteria Alphaproteobacteria Rhizobiales Bradyrhizobiaceae Bradyrhizobium
Cluster3265	0.001272	4.3e-05	Bacteria Proteobacteria Alphaproteobacteria Rhizobiales
Cluster1093	0.001272	0	Bacteria Firmicutes Bacilli Bacillales Bacillaceae Bacillus
Cluster1227	0.001261	0.001067	Bacteria Proteobacteria Gammaproteobacteria Oceanospirillales Halomonadaceae Halomonas
Cluster8450	0.00125	0	Bacteria Firmicutes Bacilli Lactobacillales Lactobacillaceae Lactobacillus
Cluster8037	0.001239	0.000495	Bacteria Firmicutes Bacilli Bacillales Staphylococcaceae Staphylococcus
Cluster2883	0.001239	0	Bacteria Bacteroidetes Flavobacteria Flavobacteriales Flavobacteriaceae
Cluster7864	0.001239	0	Bacteria Firmicutes Bacilli Lactobacillales Aerococcaceae Aerococcus
Cluster3280	0.001185	0	Bacteria Actinobacteria Actinobacteria Actinomycetales Corynebacteriaceae Corynebacterium
Cluster7695	0.001152	0.001058	Bacteria Firmicutes Bacilli Bacillales Bacillaceae Bacillus
Cluster5231	0.001152	0	Bacteria Firmicutes Bacilli Bacillales
Cluster7974	0.00113	0.001101	Bacteria Firmicutes Bacilli Bacillales Bacillaceae
Cluster964	0.00112	0	Bacteria Actinobacteria Actinobacteria Actinomycetales Actinomycetaceae Actinomyces
Cluster3875	0.00112	0	Bacteria Firmicutes Bacilli Bacillales Alicyclobacillaceae Alicyclobacillus
Cluster8489	0.001098	0.000119	Bacteria Firmicutes Bacilli Bacillales Bacillaceae Bacillus
Cluster3083	0.001098	0	Bacteria Bacteroidetes Bacteroidia Bacteroidales Prevotellaceae Prevotella
Cluster838	0.001087	0	Bacteria Proteobacteria Alphaproteobacteria Rhizobiales Hyphomicrobiaceae Rhodoplanes
Cluster7691	0.001076	2.6e-05	Bacteria Firmicutes Bacilli Bacillales Bacillaceae Bacillus
Cluster2741	0.001054	0.001596	Bacteria Actinobacteria Actinobacteria Actinomycetales Micrococcaceae Kocuria
Cluster1295	0.001054	0	Bacteria Actinobacteria Actinobacteria Actinomycetales Pseudonocardiaceae
Cluster8639	0.001044	0.007552	Bacteria Proteobacteria Gammaproteobacteria Pseudomonadales Pseudomonadaceae Pseudomonas
Cluster961	0.001044	0	Bacteria Proteobacteria Alphaproteobacteria Rhodospirillales Rhodospirillaceae Rhodocista
Cluster3566	0.001044	0	Bacteria Fusobacteria Fusobacteria Fusobacteriales Fusobacteriaceae Fusobacterium
Cluster7687	0.001033	0.002628	Bacteria Proteobacteria Gammaproteobacteria Enterobacteriales Enterobacteriaceae Serratia
Cluster7430	0.001033	0.000538	Bacteria Proteobacteria Gammaproteobacteria Enterobacteriales Enterobacteriaceae Serratia
Cluster7791	0.001033	9e-06	Bacteria Proteobacteria Gammaproteobacteria Enterobacteriales Enterobacteriaceae Serratia
Cluster1639	0.001022	0	Bacteria Proteobacteria Gammaproteobacteria Aeromonadales Aeromonadaceae Aeromonas
Cluster3384	0.001022	0	Bacteria Fusobacteria Fusobacteria Fusobacteriales Fusobacteriaceae Fusobacterium
Cluster1580	0.001011	0	Bacteria Actinobacteria Actinobacteria Actinomycetales Corynebacteriaceae Corynebacterium
Cluster483	0.001	0.000819	Bacteria Proteobacteria Gammaproteobacteria Pseudomonadales Moraxellaceae Acinetobacter
Cluster8591	0.001	2.6e-05	Bacteria Firmicutes Bacilli Bacillales Bacillaceae
Cluster3390	0.001	0	Bacteria Proteobacteria Gammaproteobacteria Xanthomonadales Xanthomonadaceae Stenotrophomonas
Cluster3884	0.001	0	Bacteria Proteobacteria Gammaproteobacteria Pasteurellales Pasteurellaceae Aggregatibacter
Cluster1553	0.000989	0	Bacteria Proteobacteria Gammaproteobacteria Alteromonadales Shewanellaceae Shewanella
Cluster8497	0.000978	0.000179	Bacteria Firmicutes Bacilli Bacillales Staphylococcaceae Staphylococcus
Cluster374	0.000957	0.002987	Bacteria Proteobacteria Gammaproteobacteria Pseudomonadales Pseudomonadaceae Pseudomonas
Cluster8600	0.000957	0	Bacteria Bacteroidetes Flavobacteria Flavobacteriales Flavobacteriaceae Chryseobacterium
Cluster3936	0.000957	0	Bacteria Firmicutes Bacilli Bacillales Alicyclobacillaceae Alicyclobacillus
Cluster817	0.000946	0	Bacteria Firmicutes Clostridia Clostridiales Incertae Family
Cluster3276	0.000935	1.7e-05	Bacteria Proteobacteria Alphaproteobacteria Rhizobiales Methylobacteriaceae Methylobacterium
Cluster2755	0.000924	0.002108	Bacteria Proteobacteria Alphaproteobacteria Rhizobiales
Cluster821	0.000913	0	Bacteria Proteobacteria Deltaproteobacteria Myxococcales Kofleriaceae Kofleria
Cluster2926	0.000891	9e-06	Bacteria Proteobacteria Alphaproteobacteria Rhizobiales Methylobacteriaceae Methylobacterium
Cluster3888	0.000891	0	Bacteria Proteobacteria Alphaproteobacteria Rhizobiales Bradyrhizobiaceae
Cluster3426	0.00088	0.001263	Bacteria Actinobacteria Actinobacteria Rubrobacterales Rubrobacteraceae Rubrobacter
Cluster7846	0.00088	0.000939	Bacteria Proteobacteria Gammaproteobacteria Enterobacteriales Enterobacteriaceae Serratia
Cluster4975	0.000859	0	Bacteria Proteobacteria Gammaproteobacteria Pasteurellales Pasteurellaceae Aggregatibacter
Cluster3086	0.000848	0	Bacteria Actinobacteria Actinobacteria Actinomycetales Corynebacteriaceae Corynebacterium
Cluster8221	0.000826	0	Bacteria Proteobacteria Gammaproteobacteria Enterobacteriales Enterobacteriaceae Serratia
Cluster3736	0.000826	0	Bacteria Firmicutes Bacilli Bacillales
Cluster764	0.000815	0	Bacteria Actinobacteria Actinobacteria Actinomycetales
Cluster3043	0.000804	0.000444	Bacteria Proteobacteria Gammaproteobacteria Pseudomonadales Pseudomonadaceae Pseudomonas
Cluster7710	0.000783	0.000759	Bacteria Proteobacteria Gammaproteobacteria Enterobacteriales Enterobacteriaceae Escherichia Shigella
Cluster8533	0.000772	0.001237	Bacteria Actinobacteria Actinobacteria Actinomycetales Corynebacteriaceae Corynebacterium
Cluster7287	0.000761	9e-06	Bacteria Proteobacteria Gammaproteobacteria Pseudomonadales Moraxellaceae Enhydrobacter
Cluster5013	0.000761	0	Bacteria Proteobacteria Gammaproteobacteria Enterobacteriales Enterobacteriaceae Thorsellia
Cluster7295	0.00075	0.000375	Bacteria Proteobacteria Betaproteobacteria Burkholderiales Oxalobacteraceae Naxibacter
Cluster1030	0.00075	0	Bacteria Proteobacteria Alphaproteobacteria Rhodobacterales Rhodobacteraceae Paracoccus
Cluster2632	0.000739	0.000247	Bacteria Firmicutes Bacilli Bacillales Staphylococcaceae Staphylococcus
Cluster123	0.000739	0.000939	Bacteria Proteobacteria Alphaproteobacteria Sphingomonadales Sphingomonadaceae Sphingomonas
Cluster4078	0.000739	0	Bacteria Proteobacteria Gammaproteobacteria
Cluster8009	0.000728	0.000418	Bacteria Proteobacteria Gammaproteobacteria Xanthomonadales Xanthomonadaceae Stenotrophomonas
Cluster537	0.000728	0	Bacteria Actinobacteria Actinobacteria Actinomycetales
Cluster2793	0.000717	1.7e-05	Bacteria Proteobacteria Alphaproteobacteria Rhizobiales Methylobacteriaceae Methylobacterium
Cluster1092	0.000717	0	Bacteria Firmicutes Clostridia Clostridiales Incertae Family
Cluster8592	0.000707	9e-06	Bacteria Proteobacteria Gammaproteobacteria Xanthomonadales Xanthomonadaceae Stenotrophomonas
Cluster645	0.000707	0	Bacteria Firmicutes Bacilli Lactobacillales Streptococcaceae Streptococcus
Cluster1712	0.000707	0	Bacteria Actinobacteria Actinobacteria Actinomycetales Microbacteriaceae
Cluster1651	0.000707	0	Bacteria Firmicutes Bacilli Bacillales Staphylococcaceae Jeotgalicoccus
Cluster4962	0.000707	0	Bacteria Proteobacteria Alphaproteobacteria Rhodospirillales Acetobacteraceae Acidomonas
Cluster1707	0.000696	0	Bacteria Bacteroidetes Sphingobacteria Sphingobacteriales Cytophagaceae Dyadobacter
Cluster8410	0.000685	0.000384	Bacteria Proteobacteria Gammaproteobacteria Enterobacteriales Enterobacteriaceae Serratia
Cluster8530	0.000685	0.000316	Bacteria Actinobacteria Actinobacteria Actinomycetales Dermabacteraceae Brachybacterium
Cluster250	0.000685	0.000674	Bacteria Actinobacteria Actinobacteria Actinomycetales Pseudonocardiaceae Pseudonocardia
Cluster3266	0.000685	0	Bacteria Actinobacteria Actinobacteria Actinomycetales Micrococcaceae Arthrobacter
Cluster5819	0.000685	0	Bacteria Proteobacteria Gammaproteobacteria Pseudomonadales Moraxellaceae Alkanindiges
Cluster1139	0.000674	0	Bacteria Proteobacteria Betaproteobacteria Burkholderiales Comamonadaceae Ramlibacter
Cluster4716	0.000674	0	Bacteria Proteobacteria Alphaproteobacteria Rhizobiales Bradyrhizobiaceae Bradyrhizobium
Cluster8451	0.000663	0.000623	Bacteria Proteobacteria Gammaproteobacteria Enterobacteriales Enterobacteriaceae
Cluster7861	0.000652	0.000137	Bacteria Actinobacteria Actinobacteria Actinomycetales Micrococcaceae
Cluster1541	0.000652	0	Bacteria Firmicutes Bacilli Lactobacillales Lactobacillaceae Lactobacillus
Cluster5860	0.000652	0	Bacteria Proteobacteria Alphaproteobacteria Rhizobiales Bradyrhizobiaceae Rhodopseudomonas
Cluster3352	0.000641	3.4e-05	Bacteria Proteobacteria Gammaproteobacteria Pseudomonadales Moraxellaceae Enhydrobacter
Cluster7634	0.000641	0.000512	Bacteria Proteobacteria Gammaproteobacteria Xanthomonadales Xanthomonadaceae Stenotrophomonas
Cluster631	0.000641	6e-05	Bacteria Proteobacteria Betaproteobacteria Burkholderiales Comamonadaceae Delftia
Cluster1416	0.00063	1.7e-05	Bacteria Proteobacteria Alphaproteobacteria
Cluster8125	0.00063	0	Bacteria Actinobacteria Actinobacteria Actinomycetales Micrococcaceae Nesterenkonia
Cluster1525	0.00063	0	Bacteria Firmicutes Bacilli Lactobacillales Lactobacillaceae Lactobacillus
Cluster738	0.00063	0	Bacteria Actinobacteria Actinobacteria Actinomycetales Corynebacteriaceae Corynebacterium
Cluster8390	0.00062	0.000273	Bacteria Proteobacteria Gammaproteobacteria Enterobacteriales Enterobacteriaceae Serratia
Cluster3547	0.000609	0.00192	Bacteria Proteobacteria Gammaproteobacteria Oceanospirillales
Cluster3195	0.000598	0	Bacteria Proteobacteria Alphaproteobacteria Rhodobacterales Rhodobacteraceae
Cluster7379	0.000587	0	Bacteria Firmicutes Bacilli Bacillales Bacillaceae
Cluster7855	0.000587	0	Bacteria Firmicutes Bacilli Bacillales Bacillaceae
Cluster7503	0.000576	0	Bacteria Proteobacteria Betaproteobacteria Burkholderiales Burkholderiales_incertae_sedis Aquabacterium
Cluster696	0.000576	0	Bacteria Firmicutes Bacilli Bacillales Staphylococcaceae Macrococcus
Cluster2109	0.000576	0	Bacteria Proteobacteria Betaproteobacteria Burkholderiales Alcaligenaceae Achromobacter
Cluster3238	0.000565	0.000213	Bacteria Actinobacteria Actinobacteria Actinomycetales Dietziaceae Dietzia
Cluster2697	0.000554	0.002304	Bacteria Proteobacteria Gammaproteobacteria Oceanospirillales
Cluster8065	0.000554	0	Bacteria Actinobacteria Actinobacteria Actinomycetales Corynebacteriaceae Corynebacterium
Cluster2654	0.000554	0	Bacteria Firmicutes Clostridia Clostridiales Lachnospiraceae Coprococcus
Cluster7330	0.000544	0.00041	Bacteria Proteobacteria Gammaproteobacteria Oceanospirillales
Cluster2689	0.000544	0	Bacteria Firmicutes Bacilli Bacillales
Cluster697	0.000544	0	Bacteria Actinobacteria Actinobacteria Actinomycetales
Cluster7211	0.000544	0	Bacteria Proteobacteria Gammaproteobacteria Xanthomonadales Xanthomonadaceae Stenotrophomonas
Cluster7782	0.000533	0.000299	Bacteria Proteobacteria Gammaproteobacteria Enterobacteriales Enterobacteriaceae
Cluster920	0.000533	0.000375	Bacteria Proteobacteria Alphaproteobacteria Caulobacterales Caulobacteraceae Brevundimonas
Cluster8340	0.000533	0	Bacteria Bacteroidetes Flavobacteria Flavobacteriales Flavobacteriaceae Chryseobacterium
Cluster1594	0.000533	0	Bacteria Firmicutes Bacilli Lactobacillales Enterococcaceae Enterococcus
Cluster3443	0.000533	0	Bacteria Firmicutes Bacilli Lactobacillales Lactobacillaceae Lactobacillus
Cluster1832	0.000522	0.000896	Bacteria Proteobacteria Betaproteobacteria Burkholderiales Alcaligenaceae
Cluster3511	0.000522	4.3e-05	Bacteria Actinobacteria Actinobacteria Actinomycetales Micrococcaceae Rothia
Cluster8492	0.000511	0.000691	Bacteria Proteobacteria Gammaproteobacteria
Cluster8146	0.000511	0	Bacteria Actinobacteria Actinobacteria Actinomycetales
Cluster822	0.0005	0.000495	Bacteria Actinobacteria Actinobacteria Actinomycetales Propionibacteriaceae Propionibacterium
Cluster1343	0.0005	0.00023	Bacteria Proteobacteria Alphaproteobacteria Rhizobiales
Cluster6989	0.0005	0	Bacteria Actinobacteria Actinobacteria Actinomycetales
Cluster1633	0.0005	0	Bacteria Actinobacteria Actinobacteria Actinomycetales Brevibacteriaceae Brevibacterium
Cluster1516	0.0005	0	Bacteria Proteobacteria Alphaproteobacteria Rhodobacterales Rhodobacteraceae Paracoccus
Cluster3588	0.0005	0	Bacteria Firmicutes Bacilli Lactobacillales Enterococcaceae Enterococcus
Cluster2776	0.000489	0.007048	Bacteria Proteobacteria Gammaproteobacteria Pseudomonadales Pseudomonadaceae Pseudomonas
Cluster4978	0.000489	0	Bacteria Actinobacteria Actinobacteria Actinomycetales Actinosynnemataceae
Cluster7178	0.000489	0	Bacteria Proteobacteria Alphaproteobacteria Rhizobiales Rhizobiaceae Rhizobium
Cluster8504	0.000489	0	Bacteria Actinobacteria Actinobacteria Actinomycetales
Cluster3465	0.000478	2.6e-05	Bacteria Proteobacteria Gammaproteobacteria
Cluster7939	0.000478	0.002611	Bacteria Proteobacteria Gammaproteobacteria Enterobacteriales Enterobacteriaceae Escherichia Shigella
Cluster8126	0.000467	7.7e-05	Bacteria Proteobacteria Alphaproteobacteria Rhizobiales Bradyrhizobiaceae Bradyrhizobium
Cluster1873	0.000467	0	Bacteria Bacteroidetes Sphingobacteria Sphingobacteriales Sphingobacteriaceae Pedobacter
Cluster8170	0.000457	0	Bacteria Actinobacteria Actinobacteria Actinomycetales
Cluster3494	0.000457	0	Bacteria Proteobacteria Gammaproteobacteria Enterobacteriales Enterobacteriaceae Serratia
Cluster8091	0.000457	0	Bacteria Actinobacteria Actinobacteria Actinomycetales Micrococcaceae
Cluster6106	0.000457	0	Bacteria Actinobacteria Actinobacteria Acidimicrobiales Acidimicrobiaceae Ferrithrix
Cluster7040	0.000457	0	Bacteria Proteobacteria Gammaproteobacteria Xanthomonadales Xanthomonadaceae Stenotrophomonas
Cluster7484	0.000446	3.4e-05	Bacteria Proteobacteria Gammaproteobacteria Pseudomonadales Pseudomonadaceae Pseudomonas
Cluster7807	0.000446	0	Bacteria Firmicutes Bacilli Lactobacillales Aerococcaceae Aerococcus
Cluster1778	0.000446	0	Bacteria Acidobacteria Acidobacteria_Gp2 Gp2
Cluster8213	0.000446	0	Bacteria Proteobacteria Alphaproteobacteria Rhizobiales
Cluster7486	0.000435	1.7e-05	Bacteria Proteobacteria Gammaproteobacteria Pseudomonadales Moraxellaceae Enhydrobacter
Cluster7171	0.000435	0.000162	Bacteria Actinobacteria Actinobacteria Actinomycetales
Cluster6638	0.000435	0	Bacteria Firmicutes Bacilli
Cluster8594	0.000435	0	Bacteria Firmicutes Bacilli Bacillales Staphylococcaceae Staphylococcus
Cluster7857	0.000424	0.000188	Bacteria Proteobacteria Gammaproteobacteria Pseudomonadales Moraxellaceae Acinetobacter
Cluster7966	0.000424	9e-06	Bacteria Firmicutes Bacilli Bacillales Bacillaceae Aquisalibacillus
Cluster6373	0.000424	0	Bacteria Actinobacteria Actinobacteria Actinomycetales
Cluster1625	0.000413	0.000606	Bacteria Proteobacteria Gammaproteobacteria Pseudomonadales Moraxellaceae Enhydrobacter
Cluster8199	0.000413	7.7e-05	Bacteria Proteobacteria Gammaproteobacteria Enterobacteriales Enterobacteriaceae
Cluster1321	0.000413	0	Bacteria Spirochaetes Spirochaetes Spirochaetales Spirochaetaceae Treponema
Cluster7664	0.000413	0	Bacteria Firmicutes Bacilli Lactobacillales
Cluster2848	0.000413	0	Bacteria Actinobacteria Actinobacteria Actinomycetales Dermatophilaceae
Cluster8197	0.000402	0.000137	Bacteria Proteobacteria Gammaproteobacteria
Cluster8483	0.000402	0	Bacteria Proteobacteria Betaproteobacteria Burkholderiales Comamonadaceae
Cluster2668	0.000402	0	Bacteria Actinobacteria Actinobacteria Actinomycetales Pseudonocardiaceae Saccharopolyspora
Cluster3428	0.000402	0	Bacteria Firmicutes Bacilli Bacillales
Cluster3468	0.000391	0.000794	Bacteria Proteobacteria Gammaproteobacteria
Cluster226	0.000391	0.003029	Bacteria Proteobacteria Alphaproteobacteria Rhizobiales Bradyrhizobiaceae Bradyrhizobium
Cluster3453	0.000391	9e-06	Bacteria Proteobacteria Gammaproteobacteria Enterobacteriales Enterobacteriaceae
Cluster8567	0.000391	9e-06	Bacteria Bacteroidetes Flavobacteria Flavobacteriales Flavobacteriaceae
Cluster2799	0.000391	0	Bacteria Proteobacteria Alphaproteobacteria Rhizobiales Bradyrhizobiaceae
Cluster2813	0.000391	0	Bacteria Proteobacteria Alphaproteobacteria Rhodospirillales Rhodospirillaceae Telmatospirillum
Cluster7688	0.000391	0	Bacteria Proteobacteria Gammaproteobacteria Pasteurellales Pasteurellaceae
Cluster1554	0.000391	0	Bacteria Proteobacteria Gammaproteobacteria
Cluster1469	0.00038	0	Bacteria Firmicutes Clostridia Clostridiales Incertae Family
Cluster1371	0.00038	0	Bacteria Proteobacteria Alphaproteobacteria Rhodobacterales Rhodobacteraceae Oceanicola
Cluster8186	0.00037	4.3e-05	Bacteria Proteobacteria Gammaproteobacteria Enterobacteriales Enterobacteriaceae
Cluster2953	0.00037	0	Bacteria Firmicutes Bacilli Lactobacillales Lactobacillaceae Lactobacillus
Cluster3662	0.00037	0	Bacteria Proteobacteria Gammaproteobacteria Pseudomonadales Moraxellaceae Alkanindiges
Cluster782	0.00037	0	Bacteria Bacteroidetes Flavobacteria Flavobacteriales Flavobacteriaceae Salinimicrobium
Cluster7188	0.000359	0	Bacteria Proteobacteria Gammaproteobacteria Pseudomonadales Moraxellaceae Acinetobacter
Cluster1839	0.000359	0	Bacteria Actinobacteria Actinobacteria
Cluster1606	0.000359	0	Bacteria Firmicutes Bacilli Bacillales Planococcaceae Planococcus
Cluster3837	0.000359	0	Bacteria Proteobacteria Gammaproteobacteria Pseudomonadales Moraxellaceae Alkanindiges
Cluster7530	0.000348	0.001544	Bacteria Proteobacteria Gammaproteobacteria Pseudomonadales Moraxellaceae Enhydrobacter
Cluster129	0.000348	1.7e-05	Bacteria Proteobacteria Gammaproteobacteria Enterobacteriales Enterobacteriaceae Serratia
Cluster1231	0.000348	0	Bacteria Firmicutes Bacilli Bacillales Paenibacillaceae Brevibacillus
Cluster1527	0.000348	0	Bacteria Actinobacteria Actinobacteria Actinomycetales Intrasporangiaceae
Cluster3838	0.000348	0	Bacteria Firmicutes Bacilli Bacillales
Cluster6146	0.000348	0	Bacteria Firmicutes Clostridia Clostridiales Veillonellaceae Selenomonas
Cluster7066	0.000348	0	Bacteria Proteobacteria Gammaproteobacteria Enterobacteriales Enterobacteriaceae
Cluster8470	0.000337	9e-06	Bacteria Actinobacteria Actinobacteria Actinomycetales
Cluster3291	0.000337	1.7e-05	Bacteria Proteobacteria Gammaproteobacteria Pseudomonadales Moraxellaceae Enhydrobacter
Cluster6200	0.000337	1.7e-05	Bacteria Proteobacteria Alphaproteobacteria Rhizobiales Bradyrhizobiaceae Bradyrhizobium
Cluster7196	0.000337	0	Bacteria Firmicutes Bacilli Bacillales Bacillaceae
Cluster4939	0.000326	0	Bacteria Proteobacteria Gammaproteobacteria Pasteurellales Pasteurellaceae Aggregatibacter
Cluster1095	0.000326	0	Bacteria Actinobacteria Actinobacteria Actinomycetales Corynebacteriaceae Corynebacterium
Cluster3862	0.000326	0	Bacteria Firmicutes Bacilli Bacillales Alicyclobacillaceae Alicyclobacillus
Cluster3161	0.000326	0	Bacteria Bacteroidetes Bacteroidia Bacteroidales Prevotellaceae Prevotella
Cluster1456	0.000326	0	Bacteria Proteobacteria Alphaproteobacteria Rhizobiales Bradyrhizobiaceae Bradyrhizobium
Cluster4963	0.000326	0	Bacteria Firmicutes Bacilli Bacillales
Cluster8379	0.000315	0.000333	Bacteria Bacteroidetes Flavobacteria Flavobacteriales Flavobacteriaceae Chryseobacterium
Cluster8273	0.000315	0.000171	Bacteria Proteobacteria Alphaproteobacteria Rhizobiales Methylobacteriaceae Methylobacterium
Cluster2660	0.000315	0.000649	Bacteria Proteobacteria Alphaproteobacteria Rhizobiales
Cluster8104	0.000315	0	Bacteria Firmicutes Bacilli Bacillales Staphylococcaceae Staphylococcus
Cluster7452	0.000315	0	Bacteria Proteobacteria Gammaproteobacteria Enterobacteriales Enterobacteriaceae Hafnia
Cluster3167	0.000315	0	Bacteria Proteobacteria Gammaproteobacteria Pasteurellales Pasteurellaceae
Cluster16	0.000315	0	Bacteria Firmicutes Bacilli Lactobacillales Lactobacillaceae Lactobacillus
Cluster391	0.000304	0.000256	Bacteria Bacteroidetes Flavobacteria Flavobacteriales Flavobacteriaceae Wautersiella
Cluster4879	0.000304	0	Bacteria Firmicutes Bacilli Bacillales Paenibacillaceae Paenibacillus
Cluster3302	0.000304	0	Bacteria Bacteroidetes Flavobacteria Flavobacteriales Flavobacteriaceae
Cluster2842	0.000304	0	Bacteria Proteobacteria Alphaproteobacteria Rhizobiales
Cluster3762	0.000304	0	Bacteria Proteobacteria Gammaproteobacteria Enterobacteriales Enterobacteriaceae Thorsellia
Cluster3010	0.000293	0.000239	Bacteria Proteobacteria Alphaproteobacteria Rhodobacterales Rhodobacteraceae Paracoccus
Cluster8539	0.000293	0.000102	Bacteria Bacteroidetes Flavobacteria Flavobacteriales Flavobacteriaceae
Cluster8506	0.000293	5.1e-05	Bacteria Firmicutes Clostridia Clostridiales Incertae Family
Cluster5695	0.000293	0	Bacteria Actinobacteria Actinobacteria Actinomycetales Actinosynnemataceae Lentzea
Cluster3363	0.000283	0.000282	Bacteria Proteobacteria Alphaproteobacteria Rhizobiales Bradyrhizobiaceae
Cluster2952	0.000283	0.00093	Bacteria Proteobacteria Gammaproteobacteria
Cluster3450	0.000283	0	Bacteria Proteobacteria Gammaproteobacteria Oceanospirillales Halomonadaceae Halomonas
Cluster4806	0.000283	0	Bacteria Firmicutes Bacilli Bacillales Bacillaceae Ureibacillus
Cluster1700	0.000283	0	Bacteria Proteobacteria Gammaproteobacteria Xanthomonadales Xanthomonadaceae Arenimonas
Cluster1001	0.000272	9e-06	Bacteria Proteobacteria
Cluster7678	0.000272	0.000128	Bacteria Proteobacteria Gammaproteobacteria Pseudomonadales Pseudomonadaceae Pseudomonas
Cluster3103	0.000272	5.1e-05	Bacteria Firmicutes Bacilli Bacillales Bacillaceae Bacillus
Cluster8122	0.000272	0	Bacteria Proteobacteria Alphaproteobacteria Rhizobiales
Cluster1674	0.000272	0	Bacteria Actinobacteria Actinobacteria Actinomycetales
Cluster6105	0.000272	0	Bacteria Cyanobacteria Cyanobacteria Family
Cluster3519	0.000272	0	Bacteria Proteobacteria Gammaproteobacteria Pseudomonadales Moraxellaceae Alkanindiges
Cluster7760	0.000272	0	Bacteria Firmicutes Bacilli Lactobacillales Lactobacillaceae Lactobacillus
Cluster2269	0.000261	0.000375	Bacteria Proteobacteria Gammaproteobacteria Pseudomonadales Pseudomonadaceae Pseudomonas
Cluster3485	0.000261	0	Bacteria Actinobacteria Actinobacteria Actinomycetales
Cluster8498	0.000261	0	Bacteria Proteobacteria Gammaproteobacteria
Cluster2692	0.000261	0	Bacteria Proteobacteria Betaproteobacteria
Cluster3890	0.000261	0	Bacteria Proteobacteria Gammaproteobacteria
Cluster7216	0.000261	0	Bacteria Proteobacteria Alphaproteobacteria Rhizobiales Bradyrhizobiaceae Bradyrhizobium
Cluster5613	0.000261	0	Bacteria Firmicutes Bacilli Lactobacillales Aerococcaceae Abiotrophia
Cluster3255	0.000261	0	Bacteria
Cluster8187	0.00025	0.000111	Bacteria Actinobacteria Actinobacteria Actinomycetales
Cluster3349	0.00025	9e-06	Bacteria Proteobacteria Gammaproteobacteria
Cluster7338	0.00025	6e-05	Bacteria Actinobacteria Actinobacteria Actinomycetales
Cluster3069	0.00025	0.000393	Bacteria Proteobacteria Alphaproteobacteria Rhizobiales Bradyrhizobiaceae Rhodopseudomonas
Cluster7563	0.00025	0	Bacteria Firmicutes Bacilli Bacillales Bacillaceae
Cluster209	0.00025	0	Bacteria Firmicutes Bacilli Bacillales
Cluster2962	0.00025	0	Bacteria Actinobacteria Actinobacteria Actinomycetales
Cluster3664	0.00025	0	Bacteria Firmicutes Bacilli Bacillales Alicyclobacillaceae Alicyclobacillus
Cluster8636	0.000239	0.00058	Bacteria Bacteroidetes Sphingobacteria Sphingobacteriales Cyclobacteriaceae Aquiflexum
Cluster4412	0.000239	0.000273	Bacteria Proteobacteria Gammaproteobacteria Oceanospirillales Oceanospirillaceae Oceaniserpentilla
Cluster8330	0.000239	0.000324	Bacteria Proteobacteria Alphaproteobacteria Rhizobiales Bradyrhizobiaceae Bradyrhizobium
Cluster2895	0.000239	1.7e-05	Bacteria Actinobacteria Actinobacteria Actinomycetales Dermabacteraceae Brachybacterium
Cluster7265	0.000239	0	Bacteria Actinobacteria Actinobacteria
Cluster2770	0.000239	0	Bacteria Proteobacteria Gammaproteobacteria Pseudomonadales Moraxellaceae Acinetobacter
Cluster4987	0.000239	0	Bacteria Firmicutes Bacilli Bacillales Thermoactinomycetaceae Planifilum
Cluster8485	0.000228	0.000119	Bacteria Firmicutes Bacilli Lactobacillales
Cluster3089	0.000228	0.002074	Bacteria Proteobacteria Alphaproteobacteria Rhizobiales Phyllobacteriaceae
Cluster1112	0.000228	0.00058	Bacteria Proteobacteria Alphaproteobacteria Rhizobiales
Cluster3054	0.000228	0.000401	Bacteria Proteobacteria Betaproteobacteria Burkholderiales Burkholderiaceae Ralstonia
Cluster6320	0.000228	0	Bacteria Actinobacteria Actinobacteria Actinomycetales
Cluster8245	0.000228	0	Bacteria Firmicutes Bacilli Lactobacillales Aerococcaceae
Cluster7736	0.000228	0	Bacteria Firmicutes Bacilli Bacillales Staphylococcaceae Jeotgalicoccus
Cluster7029	0.000228	0	Bacteria Firmicutes Bacilli Lactobacillales Lactobacillaceae Lactobacillus
Cluster7604	0.000217	4.3e-05	Bacteria Firmicutes Bacilli Bacillales Bacillaceae
Cluster7934	0.000217	0.000222	Bacteria Proteobacteria Gammaproteobacteria Enterobacteriales Enterobacteriaceae Serratia
Cluster8050	0.000217	0.001527	Bacteria Proteobacteria Gammaproteobacteria Pseudomonadales Moraxellaceae Enhydrobacter
Cluster7112	0.000217	0.003089	Bacteria Proteobacteria Gammaproteobacteria Pseudomonadales Moraxellaceae Enhydrobacter
Cluster4542	0.000217	0	Bacteria Firmicutes Bacilli Lactobacillales Streptococcaceae Streptococcus
Cluster4893	0.000217	0	Bacteria Proteobacteria Gammaproteobacteria Enterobacteriales Enterobacteriaceae Thorsellia
Cluster475	0.000217	0	Bacteria Firmicutes Bacilli Bacillales
Cluster4317	0.000217	0	Bacteria Bacteroidetes Flavobacteria Flavobacteriales Flavobacteriaceae Chryseobacterium
Cluster429	0.000207	0.000333	Bacteria Firmicutes Clostridia Clostridiales Incertae Family
Cluster8302	0.000207	1.7e-05	Bacteria Firmicutes Bacilli Bacillales Bacillaceae Bacillus
Cluster3520	0.000207	0.000128	Bacteria Proteobacteria Gammaproteobacteria Xanthomonadales Xanthomonadaceae Stenotrophomonas
Cluster1996	0.000207	3.4e-05	Bacteria Firmicutes Bacilli Bacillales Staphylococcaceae Staphylococcus
Cluster7755	0.000207	0	Bacteria Firmicutes Clostridia Clostridiales Incertae Family
Cluster3439	0.000207	0	Bacteria Firmicutes Bacilli Lactobacillales
Cluster692	0.000207	0	Bacteria Firmicutes Bacilli Lactobacillales Lactobacillaceae Lactobacillus
Cluster1478	0.000207	0	Bacteria Bacteroidetes Sphingobacteria Sphingobacteriales Cytophagaceae Pontibacter
Cluster1477	0.000207	0	Bacteria Actinobacteria Actinobacteria Acidimicrobiales Iamiaceae Iamia
Cluster157	0.000207	0	Bacteria Proteobacteria Alphaproteobacteria Rhodobacterales Rhodobacteraceae Roseivivax
Cluster4275	0.000207	0	Bacteria Firmicutes Bacilli Bacillales Bacillaceae
Cluster8550	0.000207	0	Bacteria Firmicutes Clostridia Clostridiales Incertae Family
Cluster3702	0.000207	0	Bacteria Firmicutes Bacilli
Cluster2947	0.000196	0.001698	Bacteria Proteobacteria Alphaproteobacteria Rhizobiales Methylobacteriaceae Methylobacterium
Cluster1425	0.000196	0.000256	Bacteria Firmicutes Clostridia Clostridiales Incertae Family
Cluster3333	0.000196	0.002722	Bacteria Proteobacteria Gammaproteobacteria
Cluster8552	0.000196	0	Bacteria Firmicutes Clostridia Clostridiales Incertae Family
Cluster805	0.000196	0	Bacteria Actinobacteria Actinobacteria Actinomycetales Micrococcaceae Kocuria
Cluster3784	0.000196	0	Bacteria Firmicutes Erysipelotrichi Erysipelotrichales Erysipelotrichaceae
Cluster8291	0.000196	0	Bacteria Bacteroidetes Flavobacteria Flavobacteriales Flavobacteriaceae Chryseobacterium
Cluster3866	0.000196	0	Bacteria Actinobacteria Actinobacteria Actinomycetales
Cluster8437	0.000196	0	Bacteria
Cluster6427	0.000196	0	Bacteria Bacteroidetes Sphingobacteria Sphingobacteriales Sphingobacteriaceae Sphingobacterium
Cluster4310	0.000196	0	Bacteria
Cluster3440	0.000196	0	Bacteria Proteobacteria Gammaproteobacteria Enterobacteriales Enterobacteriaceae Citrobacter
Cluster7067	0.000196	0	Bacteria Proteobacteria Gammaproteobacteria
Cluster7990	0.000185	9e-06	Bacteria Actinobacteria Actinobacteria Actinomycetales
Cluster4379	0.000185	0.000162	Bacteria Proteobacteria Gammaproteobacteria Oceanospirillales Oceanospirillaceae Bermanella
Cluster4536	0.000185	0.000179	Bacteria Firmicutes
Cluster8328	0.000185	9e-06	Bacteria Proteobacteria Gammaproteobacteria Pseudomonadales Pseudomonadaceae Pseudomonas
Cluster6993	0.000185	0.000375	Bacteria Proteobacteria Gammaproteobacteria Oceanospirillales Halomonadaceae Halomonas
Cluster3396	0.000185	2.6e-05	Bacteria Proteobacteria Gammaproteobacteria Oceanospirillales
Cluster8469	0.000185	1.7e-05	Bacteria Proteobacteria Gammaproteobacteria Enterobacteriales Enterobacteriaceae
Cluster8225	0.000185	0.00023	Bacteria Firmicutes Bacilli Bacillales
Cluster7699	0.000185	6.8e-05	Bacteria Firmicutes Bacilli Bacillales
Cluster331	0.000185	0.000794	Bacteria Bacteroidetes Sphingobacteria Sphingobacteriales Cyclobacteriaceae Aquiflexum
Cluster7224	0.000185	0.000759	Bacteria Firmicutes Bacilli Bacillales
Cluster7865	0.000185	0	Bacteria Firmicutes Bacilli Bacillales
Cluster8384	0.000185	0	Bacteria Fusobacteria Fusobacteria Fusobacteriales Fusobacteriaceae Fusobacterium
Cluster245	0.000185	0	Bacteria Bacteroidetes Bacteroidia Bacteroidales Porphyromonadaceae Proteiniphilum
Cluster6901	0.000174	0.001143	Bacteria Proteobacteria Gammaproteobacteria Oceanospirillales Halomonadaceae Halomonas
Cluster7916	0.000174	0.000512	Bacteria Proteobacteria Gammaproteobacteria Xanthomonadales Xanthomonadaceae Stenotrophomonas
Cluster2849	0.000174	0.000751	Bacteria Proteobacteria Gammaproteobacteria Enterobacteriales Enterobacteriaceae Escherichia Shigella
Cluster7658	0.000174	2.6e-05	Bacteria Firmicutes Bacilli Bacillales
Cluster7897	0.000174	7.7e-05	Bacteria Firmicutes Bacilli Bacillales Bacillaceae Bacillus
Cluster7862	0.000174	9e-06	Bacteria Firmicutes Bacilli Bacillales Staphylococcaceae Staphylococcus
Cluster8220	0.000174	0.000188	Bacteria Proteobacteria Gammaproteobacteria Oceanospirillales Oceanospirillaceae Oceaniserpentilla
Cluster7418	0.000174	6e-05	Bacteria
Cluster7034	0.000174	0.000418	Bacteria Proteobacteria Gammaproteobacteria Xanthomonadales Xanthomonadaceae Luteimonas
Cluster7306	0.000174	0	Bacteria Bacteroidetes Flavobacteria Flavobacteriales Flavobacteriaceae
Cluster6116	0.000174	0	Bacteria Actinobacteria Actinobacteria Actinomycetales Actinosynnemataceae Lentzea
Cluster2959	0.000174	0	Bacteria Firmicutes Bacilli Lactobacillales Lactobacillaceae Lactobacillus
Cluster4833	0.000174	0	Bacteria Firmicutes Bacilli Bacillales Paenibacillaceae Paenibacillus
Cluster4994	0.000174	0	Bacteria Firmicutes Bacilli Bacillales Bacillaceae Vulcanibacillus
Cluster4453	0.000174	0	Bacteria Proteobacteria Alphaproteobacteria Rhizobiales Bradyrhizobiaceae
Cluster3383	0.000174	0	Bacteria Proteobacteria Gammaproteobacteria
Cluster2693	0.000174	0	Bacteria Firmicutes Bacilli Bacillales
Cluster5611	0.000174	0	Bacteria Proteobacteria Gammaproteobacteria Enterobacteriales Enterobacteriaceae Thorsellia
Cluster7559	0.000174	0	Bacteria Firmicutes Bacilli Lactobacillales Lactobacillaceae Lactobacillus
Cluster7600	0.000163	5.1e-05	Bacteria Proteobacteria Gammaproteobacteria Enterobacteriales Enterobacteriaceae Serratia
Cluster7951	0.000163	9e-06	Bacteria Firmicutes Bacilli Lactobacillales
Cluster3461	0.000163	6.8e-05	Bacteria Proteobacteria Gammaproteobacteria Pseudomonadales Moraxellaceae Enhydrobacter
Cluster2631	0.000163	9e-06	Bacteria Proteobacteria Alphaproteobacteria Rhizobiales Bradyrhizobiaceae
Cluster249	0.000163	9e-06	Bacteria Proteobacteria Gammaproteobacteria Pseudomonadales Moraxellaceae Enhydrobacter
Cluster8323	0.000163	3.4e-05	Bacteria Proteobacteria Alphaproteobacteria Rhizobiales Bradyrhizobiaceae Bradyrhizobium
Cluster2121	0.000163	0.000154	Bacteria Proteobacteria Betaproteobacteria Burkholderiales Comamonadaceae Delftia
Cluster7458	0.000163	0.000196	Bacteria Proteobacteria Betaproteobacteria Burkholderiales Alcaligenaceae
Cluster8573	0.000163	0.000333	Bacteria Proteobacteria Gammaproteobacteria Pseudomonadales Moraxellaceae Enhydrobacter
Cluster6734	0.000163	0	Bacteria Bacteroidetes Flavobacteria Flavobacteriales Flavobacteriaceae Chryseobacterium
Cluster6808	0.000163	0	Bacteria Firmicutes Bacilli Lactobacillales Lactobacillaceae Lactobacillus
Cluster4865	0.000163	0	Bacteria Proteobacteria Gammaproteobacteria Pasteurellales Pasteurellaceae Aggregatibacter
Cluster2828	0.000163	0	Bacteria Proteobacteria Gammaproteobacteria
Cluster8287	0.000152	7.7e-05	Bacteria Proteobacteria Alphaproteobacteria Rhizobiales Methylobacteriaceae Methylobacterium
Cluster1645	0.000152	0.000179	Bacteria Bacteroidetes Flavobacteria Flavobacteriales Flavobacteriaceae Elizabethkingia
Cluster8499	0.000152	9e-06	Bacteria Proteobacteria Gammaproteobacteria Oceanospirillales Halomonadaceae
Cluster8024	0.000152	0.000691	Bacteria Proteobacteria Gammaproteobacteria Enterobacteriales Enterobacteriaceae Serratia
Cluster8512	0.000152	0.000102	Bacteria Proteobacteria Alphaproteobacteria
Cluster8130	0.000152	0.000119	Bacteria Proteobacteria Gammaproteobacteria
Cluster8136	0.000152	3.4e-05	Bacteria Proteobacteria Alphaproteobacteria Rhizobiales Bradyrhizobiaceae Bradyrhizobium
Cluster7845	0.000152	1.7e-05	Bacteria Actinobacteria Actinobacteria Actinomycetales
Cluster5237	0.000152	0	Bacteria Proteobacteria Gammaproteobacteria Oceanospirillales Oceanospirillaceae Bermanella
Cluster8495	0.000152	0	Bacteria Firmicutes Bacilli Lactobacillales Lactobacillaceae Lactobacillus
Cluster6782	0.000152	0	Bacteria Actinobacteria Actinobacteria Actinomycetales
Cluster6448	0.000152	0	Bacteria Firmicutes
Cluster3476	0.000152	0	Bacteria Actinobacteria Actinobacteria Actinomycetales
Cluster291	0.000152	0	Bacteria Firmicutes Bacilli Bacillales
Cluster3120	0.000152	0	Bacteria Proteobacteria Alphaproteobacteria Rhizobiales Hyphomicrobiaceae Methylorhabdus
Cluster8284	0.000152	0	Bacteria Firmicutes Bacilli Lactobacillales Enterococcaceae Enterococcus
Cluster7858	0.000152	0	Bacteria Actinobacteria Actinobacteria Actinomycetales
Cluster8490	0.000152	0	Bacteria Proteobacteria Gammaproteobacteria
Cluster4297	0.000152	0	Bacteria Proteobacteria Gammaproteobacteria
Cluster2149	0.000152	0	Bacteria Proteobacteria Alphaproteobacteria Rhizobiales Bradyrhizobiaceae Rhodopseudomonas
Cluster225	0.000152	0	Bacteria Firmicutes Bacilli Bacillales
Cluster3254	0.000152	0	Bacteria Proteobacteria Alphaproteobacteria Rhizobiales
Cluster8354	0.000141	6e-05	Bacteria Firmicutes Clostridia Clostridiales Incertae Family
Cluster7441	0.000141	0.001306	Bacteria Proteobacteria Gammaproteobacteria Pseudomonadales Moraxellaceae Enhydrobacter
Cluster8277	0.000141	9.4e-05	Bacteria Proteobacteria Alphaproteobacteria Rhizobiales Methylobacteriaceae Methylobacterium
Cluster3356	0.000141	0.000299	Bacteria Proteobacteria Betaproteobacteria Burkholderiales Alcaligenaceae Bordetella
Cluster3316	0.000141	0.000657	Bacteria Proteobacteria Gammaproteobacteria Pseudomonadales Pseudomonadaceae Pseudomonas
Cluster3554	0.000141	0.000162	Bacteria Proteobacteria Gammaproteobacteria Pseudomonadales Moraxellaceae Enhydrobacter
Cluster8316	0.000141	6e-05	Bacteria Proteobacteria Alphaproteobacteria Caulobacterales Caulobacteraceae Brevundimonas
Cluster8494	0.000141	9e-06	Bacteria
Cluster8293	0.000141	0	Bacteria Actinobacteria Actinobacteria Acidimicrobiales Acidimicrobiaceae Ferrithrix
Cluster8366	0.000141	0	Bacteria Actinobacteria Actinobacteria Actinomycetales
Cluster2041	0.000141	0	Bacteria Proteobacteria Betaproteobacteria Burkholderiales Burkholderiaceae
Cluster3611	0.000141	0	Bacteria Firmicutes Bacilli Bacillales Thermoactinomycetaceae Planifilum
Cluster7431	0.000141	0	Bacteria Firmicutes Bacilli Bacillales
Cluster3733	0.000141	0	Bacteria Bacteroidetes Flavobacteria Flavobacteriales Flavobacteriaceae Riemerella
Cluster8180	0.000141	0	Bacteria Bacteroidetes Flavobacteria Flavobacteriales Flavobacteriaceae Chryseobacterium
Cluster6375	0.000141	0	Bacteria Firmicutes
Cluster3877	0.000141	0	Bacteria Proteobacteria Alphaproteobacteria Rhodobacterales Rhodobacteraceae
Cluster6602	0.000141	0	Bacteria Firmicutes Bacilli Lactobacillales Lactobacillaceae Lactobacillus
Cluster8579	0.000141	0	Bacteria Proteobacteria Gammaproteobacteria Enterobacteriales Enterobacteriaceae Escherichia Shigella
Cluster1299	0.000141	0	Bacteria Firmicutes Bacilli Bacillales
Cluster8478	0.00013	0.006204	Bacteria Proteobacteria Gammaproteobacteria Enterobacteriales Enterobacteriaceae Escherichia Shigella
Cluster971	0.00013	0.000222	Bacteria Proteobacteria Alphaproteobacteria Rhizobiales Methylobacteriaceae Methylobacterium
Cluster8590	0.00013	0.000691	Bacteria Proteobacteria Gammaproteobacteria Pseudomonadales Pseudomonadaceae Pseudomonas
Cluster8173	0.00013	0.000307	Bacteria Firmicutes Bacilli Bacillales
Cluster144	0.00013	0.001271	Bacteria Firmicutes Bacilli Lactobacillales
Cluster2892	0.00013	0	Bacteria Actinobacteria Actinobacteria Actinomycetales
Cluster2548	0.00013	0	Bacteria Firmicutes Bacilli Bacillales Planococcaceae Bhargavaea
Cluster7675	0.00013	0	Bacteria Firmicutes Bacilli Bacillales Bacillaceae Exiguobacterium
Cluster4362	0.00013	0	Bacteria Firmicutes Bacilli Bacillales Staphylococcaceae Staphylococcus
Cluster7776	0.00013	0	Bacteria Firmicutes Bacilli Lactobacillales Lactobacillaceae Lactobacillus
Cluster376	0.00013	0	Bacteria Firmicutes Bacilli Bacillales Caryophanaceae Caryophanon
Cluster8568	0.00013	0	Bacteria Proteobacteria Gammaproteobacteria Xanthomonadales Xanthomonadaceae Frateuria
Cluster8527	0.00013	0	Bacteria Proteobacteria Gammaproteobacteria Xanthomonadales Xanthomonadaceae Stenotrophomonas
Cluster5596	0.00013	0	Bacteria Actinobacteria Actinobacteria Acidimicrobiales Acidimicrobiaceae Ferrithrix
Cluster8430	0.00013	0	Bacteria Proteobacteria Gammaproteobacteria Oceanospirillales Halomonadaceae Halomonas
Cluster6823	0.00013	0	Bacteria Firmicutes Bacilli Bacillales Caryophanaceae Caryophanon
Cluster3364	0.00013	0	Bacteria Proteobacteria Gammaproteobacteria Xanthomonadales Xanthomonadaceae Stenotrophomonas
Cluster3340	0.00013	0	Bacteria Proteobacteria Gammaproteobacteria
Cluster460	0.00013	0	Bacteria Firmicutes Bacilli Bacillales Planococcaceae Filibacter
Cluster5677	0.00013	0	Bacteria Firmicutes Bacilli Bacillales
Cluster7481	0.00012	9e-06	Bacteria Proteobacteria Alphaproteobacteria
Cluster1663	0.00012	0.000137	Bacteria Actinobacteria Actinobacteria Actinomycetales Corynebacteriaceae Corynebacterium
Cluster303	0.00012	3.4e-05	Bacteria Proteobacteria Alphaproteobacteria Rhizobiales Methylobacteriaceae Methylobacterium
Cluster7686	0.00012	0.000188	Bacteria Firmicutes Bacilli Bacillales
Cluster2618	0.00012	0.001203	Bacteria Proteobacteria Gammaproteobacteria Pseudomonadales Pseudomonadaceae Pseudomonas
Cluster7271	0.00012	9e-06	Bacteria Firmicutes Bacilli Bacillales Bacillaceae
Cluster8563	0.00012	3.4e-05	Bacteria Actinobacteria Actinobacteria Actinomycetales
Cluster4435	0.00012	9e-06	Bacteria Actinobacteria Actinobacteria Actinomycetales
Cluster8205	0.00012	0.000213	Bacteria Proteobacteria Gammaproteobacteria Enterobacteriales Enterobacteriaceae Serratia
Cluster8544	0.00012	0.000273	Bacteria Proteobacteria Gammaproteobacteria Pseudomonadales Pseudomonadaceae Pseudomonas
Cluster1056	0.00012	0	Bacteria Bacteroidetes Bacteroidia Bacteroidales Porphyromonadaceae Proteiniphilum
Cluster4623	0.00012	0	Bacteria Proteobacteria Gammaproteobacteria
Cluster7363	0.00012	0	Bacteria Firmicutes Bacilli Lactobacillales Aerococcaceae Aerococcus
Cluster3399	0.00012	0	Bacteria Proteobacteria Alphaproteobacteria Rhizobiales
Cluster8423	0.00012	0	Bacteria Actinobacteria Actinobacteria Actinomycetales
Cluster1431	0.00012	0	Bacteria Firmicutes Bacilli Bacillales Planococcaceae
Cluster4137	0.00012	0	Bacteria Actinobacteria Actinobacteria Acidimicrobiales Acidimicrobiaceae Ferrithrix
Cluster6404	0.00012	0	Bacteria Proteobacteria Gammaproteobacteria
Cluster8393	0.00012	0	Bacteria Proteobacteria Gammaproteobacteria
Cluster923	0.00012	0	Bacteria Proteobacteria Gammaproteobacteria Pseudomonadales Moraxellaceae
Cluster2998	0.00012	0	Bacteria Firmicutes Bacilli Lactobacillales Lactobacillaceae Lactobacillus
Cluster6386	0.00012	0	Bacteria Proteobacteria Gammaproteobacteria Pseudomonadales Moraxellaceae Enhydrobacter
Cluster614	0.00012	0	Bacteria Spirochaetes Spirochaetes Spirochaetales Spirochaetaceae Treponema
Cluster7296	0.00012	0	Bacteria Firmicutes Bacilli Lactobacillales Lactobacillaceae Lactobacillus
Cluster3422	0.00012	0	Bacteria Firmicutes Bacilli Lactobacillales Lactobacillaceae Lactobacillus
Cluster347	0.00012	0	Bacteria Firmicutes Erysipelotrichi Erysipelotrichales Erysipelotrichaceae Turicibacter
Cluster4106	0.00012	0	Bacteria Firmicutes Bacilli Lactobacillales Aerococcaceae Abiotrophia
Cluster3303	0.00012	0	Bacteria Proteobacteria Betaproteobacteria Burkholderiales
Cluster6377	0.00012	0	Bacteria Firmicutes Bacilli Lactobacillales Lactobacillaceae Lactobacillus
Cluster4333	0.00012	0	Bacteria Proteobacteria Gammaproteobacteria Enterobacteriales Enterobacteriaceae Thorsellia
Cluster1515	0.00012	0	Bacteria Actinobacteria Actinobacteria Actinomycetales
Cluster3761	0.00012	0	Bacteria Firmicutes Bacilli Bacillales Bacillaceae Ureibacillus
Cluster7275	0.00012	0	Bacteria Proteobacteria Alphaproteobacteria Rhizobiales Methylobacteriaceae Methylobacterium
Cluster4514	0.00012	0	Bacteria Proteobacteria Gammaproteobacteria Alteromonadales Alteromonadaceae Marinobacter
Cluster7551	0.00012	0	Bacteria Proteobacteria Alphaproteobacteria Rhizobiales Bradyrhizobiaceae
Cluster4946	0.00012	0	Bacteria Proteobacteria Gammaproteobacteria Aeromonadales Aeromonadaceae Aeromonas
Cluster8474	0.000109	0.000179	Bacteria Proteobacteria Gammaproteobacteria Pseudomonadales Moraxellaceae Enhydrobacter
Cluster6088	0.000109	0.000546	Bacteria Firmicutes Bacilli Bacillales
Cluster7911	0.000109	0.004267	Bacteria Proteobacteria Gammaproteobacteria Pseudomonadales Pseudomonadaceae Pseudomonas
Cluster7270	0.000109	0.000137	Bacteria
Cluster7597	0.000109	9.4e-05	Bacteria Firmicutes Bacilli Bacillales Bacillaceae Bacillus
Cluster7808	0.000109	5.1e-05	Bacteria Proteobacteria Gammaproteobacteria Xanthomonadales Xanthomonadaceae Stenotrophomonas
Cluster7496	0.000109	0.000171	Bacteria Proteobacteria Alphaproteobacteria Rhizobiales Phyllobacteriaceae
Cluster3637	0.000109	0.000111	Bacteria Proteobacteria Gammaproteobacteria Oceanospirillales Oceanospirillaceae Oceaniserpentilla
Cluster7228	0.000109	0.000393	Bacteria Firmicutes Bacilli Bacillales
Cluster8505	0.000109	4.3e-05	Bacteria Proteobacteria Gammaproteobacteria Pseudomonadales Moraxellaceae
Cluster4626	0.000109	0	Bacteria Actinobacteria Actinobacteria Actinomycetales Actinosynnemataceae Lentzea
Cluster8113	0.000109	0	Bacteria Proteobacteria Alphaproteobacteria Rhizobiales Hyphomicrobiaceae Methylorhabdus
Cluster8179	0.000109	0	Bacteria Actinobacteria Actinobacteria Actinomycetales Corynebacteriaceae Corynebacterium
Cluster3941	0.000109	0	Bacteria Synergistetes Synergistia Synergistales Synergistaceae Anaerobaculum
Cluster2958	0.000109	0	Bacteria Firmicutes Bacilli Lactobacillales Lactobacillaceae Lactobacillus
Cluster2769	0.000109	0	Bacteria Actinobacteria Actinobacteria Actinomycetales
Cluster4585	0.000109	0	Bacteria Firmicutes
Cluster3846	0.000109	0	Bacteria Firmicutes Bacilli Bacillales Alicyclobacillaceae Alicyclobacillus
Cluster6171	0.000109	0	Bacteria Firmicutes Bacilli Bacillales
Cluster6677	0.000109	0	Bacteria Proteobacteria Gammaproteobacteria
Cluster8607	0.000109	0	Bacteria Firmicutes Bacilli Lactobacillales Streptococcaceae Streptococcus
Cluster678	0.000109	0	Bacteria Firmicutes Bacilli Lactobacillales Lactobacillaceae Lactobacillus
Cluster7469	0.000109	0	Bacteria
Cluster7461	0.000109	0	Bacteria Proteobacteria Betaproteobacteria Burkholderiales Alcaligenaceae
Cluster7443	0.000109	0	Bacteria Proteobacteria Gammaproteobacteria Xanthomonadales Xanthomonadaceae Luteimonas
Cluster2759	0.000109	0	Bacteria Bacteroidetes Flavobacteria Flavobacteriales Flavobacteriaceae Gillisia
Cluster361	0.000109	0	Bacteria Proteobacteria Alphaproteobacteria Rhizobiales Bradyrhizobiaceae Bradyrhizobium
Cluster8380	0.000109	0	Bacteria Proteobacteria Deltaproteobacteria Myxococcales
Cluster8595	0.000109	0	Bacteria Proteobacteria Betaproteobacteria
Cluster2671	0.000109	0	Bacteria Proteobacteria Gammaproteobacteria Pseudomonadales Moraxellaceae Enhydrobacter
Cluster3581	0.000109	0	Bacteria Proteobacteria Gammaproteobacteria Pseudomonadales Pseudomonadaceae Pseudomonas
Cluster1946	0.000109	0	Bacteria Actinobacteria Actinobacteria Actinomycetales Dermabacteraceae Brachybacterium
Cluster8376	9.8e-05	0.000256	Bacteria Firmicutes Bacilli Bacillales Staphylococcaceae Staphylococcus
Cluster6120	9.8e-05	0.001766	Bacteria Proteobacteria Gammaproteobacteria
Cluster7884	9.8e-05	2.6e-05	Bacteria Firmicutes Bacilli Bacillales
Cluster3523	9.8e-05	0.000239	Bacteria Proteobacteria Gammaproteobacteria
Cluster8112	9.8e-05	0.001698	Bacteria Proteobacteria Gammaproteobacteria Oceanospirillales Halomonadaceae Halomonas
Cluster7893	9.8e-05	9e-06	Bacteria Actinobacteria Actinobacteria Actinomycetales Micrococcaceae Rothia
Cluster2938	9.8e-05	5.1e-05	Bacteria Proteobacteria Gammaproteobacteria Enterobacteriales Enterobacteriaceae
Cluster8575	9.8e-05	1.7e-05	Bacteria Firmicutes Bacilli Bacillales Alicyclobacillaceae Alicyclobacillus
Cluster8394	9.8e-05	0.000145	Bacteria Proteobacteria Alphaproteobacteria Rhodobacterales Rhodobacteraceae Paracoccus
Cluster3556	9.8e-05	2.6e-05	Bacteria Proteobacteria Gammaproteobacteria Oceanospirillales Oceanospirillaceae Oceaniserpentilla
Cluster7715	9.8e-05	0.000137	Bacteria Firmicutes Bacilli Bacillales Staphylococcaceae Staphylococcus
Cluster2320	9.8e-05	0.000452	Bacteria Proteobacteria Gammaproteobacteria Oceanospirillales Halomonadaceae
Cluster7592	9.8e-05	0	Bacteria
Cluster1132	9.8e-05	0	Bacteria Firmicutes Bacilli Lactobacillales Lactobacillaceae Lactobacillus
Cluster849	9.8e-05	0	Bacteria Firmicutes Bacilli Bacillales Caryophanaceae Caryophanon
Cluster3495	9.8e-05	0	Bacteria Firmicutes Bacilli Lactobacillales Streptococcaceae Streptococcus
Cluster2390	9.8e-05	0	Bacteria Proteobacteria Gammaproteobacteria Pseudomonadales Moraxellaceae Alkanindiges
Cluster7459	9.8e-05	0	Bacteria Proteobacteria Gammaproteobacteria
Cluster353	9.8e-05	0	Bacteria Firmicutes Bacilli Bacillales Caryophanaceae Caryophanon
Cluster149	9.8e-05	0	Bacteria Actinobacteria Actinobacteria Actinomycetales Micrococcaceae Micrococcus
Cluster1698	9.8e-05	0	Bacteria Firmicutes
Cluster332	9.8e-05	0	Bacteria Bacteroidetes Bacteroidia Bacteroidales Porphyromonadaceae Butyricimonas
Cluster453	9.8e-05	0	Bacteria Proteobacteria Gammaproteobacteria Pseudomonadales Moraxellaceae Alkanindiges
Cluster4265	9.8e-05	0	Bacteria Firmicutes Bacilli
Cluster7269	9.8e-05	0	Bacteria
Cluster3166	9.8e-05	0	Bacteria Bacteroidetes Bacteroidia Bacteroidales Porphyromonadaceae Paludibacter
Cluster7517	9.8e-05	0	Bacteria Firmicutes Bacilli Lactobacillales Lactobacillaceae Lactobacillus
Cluster2730	9.8e-05	0	Bacteria Firmicutes Bacilli Lactobacillales Lactobacillaceae Lactobacillus
Cluster1106	9.8e-05	0	Bacteria Proteobacteria Alphaproteobacteria Rhodospirillales Acetobacteraceae Acidomonas
Cluster363	9.8e-05	0	Bacteria Proteobacteria Gammaproteobacteria Enterobacteriales Enterobacteriaceae
Cluster4394	9.8e-05	0	Bacteria Actinobacteria Actinobacteria Actinomycetales Actinosynnemataceae Actinokineospora
Cluster1576	9.8e-05	0	Bacteria Proteobacteria Alphaproteobacteria Rhodospirillales Acetobacteraceae Roseomonas
Cluster3134	9.8e-05	0	Bacteria Proteobacteria Alphaproteobacteria Rhizobiales
Cluster2821	9.8e-05	0	Bacteria Firmicutes Bacilli Lactobacillales Lactobacillaceae Lactobacillus
Cluster406	9.8e-05	0	Bacteria Firmicutes Bacilli Lactobacillales Aerococcaceae Abiotrophia
Cluster8137	8.7e-05	0.001075	Bacteria Proteobacteria Gammaproteobacteria
Cluster7948	8.7e-05	2.6e-05	Bacteria Actinobacteria Actinobacteria Actinomycetales
Cluster8115	8.7e-05	6.8e-05	Bacteria Proteobacteria Alphaproteobacteria Rhizobiales Bradyrhizobiaceae Bradyrhizobium
Cluster8367	8.7e-05	1.7e-05	Bacteria Actinobacteria Actinobacteria Actinomycetales
Cluster8153	8.7e-05	9.4e-05	Bacteria Proteobacteria Gammaproteobacteria
Cluster3397	8.7e-05	1.7e-05	Bacteria Proteobacteria Alphaproteobacteria Rhizobiales
Cluster8427	8.7e-05	0.000102	Bacteria Actinobacteria Actinobacteria Actinomycetales Micrococcaceae Micrococcus
Cluster1581	8.7e-05	7.7e-05	Bacteria Proteobacteria Alphaproteobacteria Sphingomonadales Sphingomonadaceae Novosphingobium
Cluster3100	8.7e-05	9e-06	Bacteria Proteobacteria Alphaproteobacteria Rhizobiales Methylobacteriaceae Methylobacterium
Cluster3845	8.7e-05	0.000247	Bacteria Proteobacteria Alphaproteobacteria Rhizobiales Bradyrhizobiaceae Rhodopseudomonas
Cluster2994	8.7e-05	0.002065	Bacteria Proteobacteria Gammaproteobacteria Pseudomonadales Moraxellaceae Enhydrobacter
Cluster6659	8.7e-05	2.6e-05	Bacteria Proteobacteria Alphaproteobacteria Rhizobiales Bradyrhizobiaceae
Cluster812	8.7e-05	0.000102	Bacteria Proteobacteria Gammaproteobacteria
Cluster8311	8.7e-05	0	Bacteria Firmicutes Bacilli Bacillales
Cluster7802	8.7e-05	0	Bacteria Proteobacteria Gammaproteobacteria
Cluster668	8.7e-05	0	Bacteria Actinobacteria Actinobacteria Actinomycetales Micrococcaceae Micrococcus
Cluster392	8.7e-05	0	Bacteria Proteobacteria
Cluster2394	8.7e-05	0	Bacteria Firmicutes Bacilli Bacillales
Cluster4368	8.7e-05	0	Bacteria Firmicutes Bacilli Bacillales
Cluster4873	8.7e-05	0	Bacteria Firmicutes Bacilli Bacillales
Cluster337	8.7e-05	0	Bacteria Actinobacteria Actinobacteria Actinomycetales
Cluster2445	8.7e-05	0	Bacteria Fusobacteria Fusobacteria Fusobacteriales Fusobacteriaceae Fusobacterium
Cluster4749	8.7e-05	0	Bacteria Firmicutes Erysipelotrichi Erysipelotrichales Erysipelotrichaceae Turicibacter
Cluster7509	8.7e-05	0	Bacteria Proteobacteria Gammaproteobacteria Enterobacteriales Enterobacteriaceae
Cluster413	8.7e-05	0	Bacteria Proteobacteria Alphaproteobacteria Rhizobiales Bradyrhizobiaceae Bradyrhizobium
Cluster8508	8.7e-05	0	Bacteria Proteobacteria Gammaproteobacteria Enterobacteriales Enterobacteriaceae
Cluster1066	8.7e-05	0	Bacteria
Cluster2172	8.7e-05	0	Bacteria Firmicutes Erysipelotrichi Erysipelotrichales Erysipelotrichaceae Turicibacter
Cluster6774	8.7e-05	0	Bacteria Firmicutes Bacilli
Cluster58	8.7e-05	0	Bacteria Firmicutes Bacilli Bacillales Bacillaceae Bacillus
Cluster507	8.7e-05	0	Bacteria Firmicutes Bacilli Lactobacillales
Cluster6312	8.7e-05	0	Bacteria Proteobacteria Gammaproteobacteria Pseudomonadales Moraxellaceae
Cluster6418	8.7e-05	0	Bacteria Actinobacteria Actinobacteria Actinomycetales Nocardiaceae Gordonia
Cluster153	8.7e-05	0	Bacteria Firmicutes Bacilli Bacillales
Cluster4105	8.7e-05	0	Bacteria Firmicutes Bacilli
Cluster702	8.7e-05	0	Bacteria Actinobacteria Actinobacteria Actinomycetales
Cluster708	8.7e-05	0	Bacteria Firmicutes Bacilli Lactobacillales Lactobacillaceae Lactobacillus
Cluster3709	8.7e-05	0	Bacteria Firmicutes Bacilli Bacillales
Cluster3565	8.7e-05	0	Bacteria Firmicutes Bacilli Lactobacillales Lactobacillaceae Lactobacillus
Cluster3489	8.7e-05	0	Bacteria Firmicutes Bacilli Bacillales Bacillaceae
Cluster420	8.7e-05	0	Bacteria Proteobacteria Alphaproteobacteria Rhizobiales Bradyrhizobiaceae Rhodopseudomonas
Cluster3220	7.6e-05	9.4e-05	Bacteria Proteobacteria Alphaproteobacteria Rhodobacterales Rhodobacteraceae
Cluster7667	7.6e-05	0.000213	Bacteria Proteobacteria Gammaproteobacteria Xanthomonadales Xanthomonadaceae Stenotrophomonas
Cluster1724	7.6e-05	3.4e-05	Bacteria Proteobacteria Alphaproteobacteria
Cluster1640	7.6e-05	0.000316	Bacteria Proteobacteria Betaproteobacteria Burkholderiales Comamonadaceae Acidovorax
Cluster1823	7.6e-05	7.7e-05	Bacteria Proteobacteria Alphaproteobacteria Rhodobacterales Rhodobacteraceae
Cluster7214	7.6e-05	0.000836	Bacteria Proteobacteria Gammaproteobacteria Enterobacteriales Enterobacteriaceae Escherichia Shigella
Cluster2676	7.6e-05	1.7e-05	Bacteria Actinobacteria Actinobacteria Actinomycetales Corynebacteriaceae Corynebacterium
Cluster7762	7.6e-05	0.000162	Bacteria Proteobacteria Gammaproteobacteria Pseudomonadales Moraxellaceae Enhydrobacter
Cluster8646	7.6e-05	5.1e-05	Bacteria Actinobacteria Actinobacteria Actinomycetales
Cluster966	7.6e-05	0.000956	Bacteria Proteobacteria Alphaproteobacteria Rhizobiales Bradyrhizobiaceae Bradyrhizobium
Cluster7737	7.6e-05	4.3e-05	Bacteria Proteobacteria Gammaproteobacteria Pseudomonadales Moraxellaceae Acinetobacter
Cluster8098	7.6e-05	0.000196	Bacteria Proteobacteria Alphaproteobacteria Rhizobiales Methylobacteriaceae Methylobacterium
Cluster1044	7.6e-05	0.00099	Bacteria Proteobacteria Gammaproteobacteria Pseudomonadales Moraxellaceae Enhydrobacter
Cluster4484	7.6e-05	0	Bacteria Firmicutes Bacilli Bacillales Caryophanaceae Caryophanon
Cluster8338	7.6e-05	0	Bacteria Proteobacteria Alphaproteobacteria Rhodobacterales Rhodobacteraceae Paracoccus
Cluster639	7.6e-05	0	Bacteria Proteobacteria Gammaproteobacteria
Cluster6577	7.6e-05	0	Bacteria Proteobacteria Alphaproteobacteria Rhodobacterales Rhodobacteraceae Pelagicola
Cluster2507	7.6e-05	0	Bacteria Firmicutes Bacilli Bacillales Bacillaceae
Cluster3216	7.6e-05	0	Bacteria Fusobacteria Fusobacteria Fusobacteriales Fusobacteriaceae Fusobacterium
Cluster8192	7.6e-05	0	Bacteria Proteobacteria Alphaproteobacteria Rhizobiales Bradyrhizobiaceae
Cluster2009	7.6e-05	0	Bacteria Proteobacteria Gammaproteobacteria Enterobacteriales Enterobacteriaceae
Cluster3659	7.6e-05	0	Bacteria Firmicutes Bacilli
Cluster2740	7.6e-05	0	Bacteria Proteobacteria Gammaproteobacteria Enterobacteriales Enterobacteriaceae Serratia
Cluster962	7.6e-05	0	Bacteria Firmicutes Bacilli Bacillales Alicyclobacillaceae Alicyclobacillus
Cluster8039	7.6e-05	0	Bacteria Firmicutes Bacilli Lactobacillales Lactobacillaceae Lactobacillus
Cluster6610	7.6e-05	0	Bacteria Firmicutes Bacilli Bacillales
Cluster4280	7.6e-05	0	Bacteria Firmicutes Bacilli Bacillales Bacillaceae
Cluster3454	7.6e-05	0	Bacteria Firmicutes Bacilli Bacillales
Cluster1384	7.6e-05	0	Bacteria Proteobacteria Gammaproteobacteria Enterobacteriales Enterobacteriaceae Serratia
Cluster3779	7.6e-05	0	Bacteria Firmicutes Bacilli Lactobacillales Lactobacillaceae Lactobacillus
Cluster5593	7.6e-05	0	Bacteria Firmicutes Bacilli Lactobacillales Lactobacillaceae Lactobacillus
Cluster2363	7.6e-05	0	Bacteria
Cluster1280	7.6e-05	0	Bacteria Proteobacteria Alphaproteobacteria Rhizobiales Bradyrhizobiaceae Rhodopseudomonas
Cluster6694	7.6e-05	0	Bacteria Bacteroidetes Flavobacteria Flavobacteriales Flavobacteriaceae
Cluster8352	7.6e-05	0	Bacteria Proteobacteria Deltaproteobacteria Myxococcales
Cluster1208	7.6e-05	0	Bacteria Bacteroidetes Flavobacteria Flavobacteriales Flavobacteriaceae
Cluster2927	7.6e-05	0	Bacteria Firmicutes Bacilli Bacillales Alicyclobacillaceae Alicyclobacillus
Cluster7346	7.6e-05	0	Bacteria Bacteroidetes Flavobacteria Flavobacteriales Flavobacteriaceae Wautersiella
Cluster6800	7.6e-05	0	Bacteria Proteobacteria Alphaproteobacteria Rhizobiales Hyphomicrobiaceae Methylorhabdus
Cluster2572	7.6e-05	0	Bacteria Firmicutes Bacilli Bacillales
Cluster7995	7.6e-05	0	Bacteria Firmicutes Bacilli Lactobacillales Lactobacillaceae Lactobacillus
Cluster7973	7.6e-05	0	Bacteria Firmicutes Bacilli Lactobacillales Lactobacillaceae Lactobacillus
Cluster481	7.6e-05	0	Bacteria Proteobacteria Alphaproteobacteria Rhizobiales Bradyrhizobiaceae Bradyrhizobium
Cluster488	7.6e-05	0	Bacteria Actinobacteria Actinobacteria Solirubrobacterales Patulibacteraceae Patulibacter
Cluster7060	7.6e-05	0	Bacteria Firmicutes Bacilli Lactobacillales Lactobacillaceae Lactobacillus
Cluster4272	7.6e-05	0	Bacteria Actinobacteria Actinobacteria
Cluster5931	7.6e-05	0	Bacteria Firmicutes Bacilli
Cluster7259	7.6e-05	0	Bacteria Firmicutes Bacilli Lactobacillales Lactobacillaceae Lactobacillus
Cluster5616	7.6e-05	0	Bacteria Actinobacteria Actinobacteria Actinomycetales Actinosynnemataceae Actinokineospora
Cluster5002	7.6e-05	0	Bacteria Firmicutes Clostridia Clostridiales Lachnospiraceae Syntrophococcus
Cluster4983	7.6e-05	0	Bacteria Proteobacteria Gammaproteobacteria Aeromonadales Aeromonadaceae Aeromonas
Cluster4771	7.6e-05	0	Bacteria Firmicutes Bacilli Bacillales Bacillaceae Ureibacillus
Cluster4579	7.6e-05	0	Bacteria Proteobacteria Gammaproteobacteria Enterobacteriales Enterobacteriaceae
Cluster4570	7.6e-05	0	Bacteria Firmicutes Bacilli Lactobacillales
Cluster8149	6.5e-05	4.3e-05	Bacteria Proteobacteria Gammaproteobacteria Oceanospirillales Halomonadaceae
Cluster8183	6.5e-05	0.000154	Bacteria Actinobacteria Actinobacteria Actinomycetales Corynebacteriaceae Corynebacterium
Cluster2907	6.5e-05	6.8e-05	Bacteria Proteobacteria Gammaproteobacteria Enterobacteriales Enterobacteriaceae Serratia
Cluster8069	6.5e-05	1.7e-05	Bacteria Proteobacteria Gammaproteobacteria
Cluster7654	6.5e-05	0.015948	Bacteria Proteobacteria Gammaproteobacteria Pseudomonadales Pseudomonadaceae Pseudomonas
Cluster8026	6.5e-05	4.3e-05	Bacteria Firmicutes Bacilli Bacillales
Cluster8088	6.5e-05	3.4e-05	Bacteria Proteobacteria Alphaproteobacteria
Cluster7702	6.5e-05	0.008448	Bacteria Proteobacteria Gammaproteobacteria Pseudomonadales Moraxellaceae Enhydrobacter
Cluster1691	6.5e-05	0.000469	Bacteria Proteobacteria Gammaproteobacteria Pasteurellales Pasteurellaceae Haemophilus
Cluster8596	6.5e-05	1.7e-05	Bacteria Proteobacteria Gammaproteobacteria Pseudomonadales Pseudomonadaceae Pseudomonas
Cluster6997	6.5e-05	2.6e-05	Bacteria Actinobacteria Actinobacteria Actinomycetales Micrococcaceae Kocuria
Cluster4419	6.5e-05	8.5e-05	Bacteria Proteobacteria Alphaproteobacteria Rhodospirillales Acetobacteraceae Acidomonas
Cluster8193	6.5e-05	0.000111	Bacteria Actinobacteria Actinobacteria Actinomycetales
Cluster7221	6.5e-05	0.000367	Bacteria Proteobacteria Gammaproteobacteria Enterobacteriales Enterobacteriaceae Serratia
Cluster4560	6.5e-05	4.3e-05	Bacteria Proteobacteria Alphaproteobacteria Rhizobiales Bradyrhizobiaceae Rhodopseudomonas
Cluster1113	6.5e-05	0.00064	Bacteria Proteobacteria Alphaproteobacteria Rhizobiales Bradyrhizobiaceae Bradyrhizobium
Cluster8620	6.5e-05	0.000802	Bacteria Proteobacteria Gammaproteobacteria
Cluster1261	6.5e-05	0	Bacteria Firmicutes Bacilli Bacillales
Cluster7097	6.5e-05	0	Bacteria Proteobacteria Gammaproteobacteria Enterobacteriales Enterobacteriaceae
Cluster621	6.5e-05	0	Bacteria Actinobacteria Actinobacteria
Cluster8111	6.5e-05	0	Bacteria Proteobacteria Alphaproteobacteria Rhizobiales Bradyrhizobiaceae Rhodopseudomonas
Cluster3908	6.5e-05	0	Bacteria Firmicutes Bacilli
Cluster7374	6.5e-05	0	Bacteria Actinobacteria Actinobacteria Actinomycetales
Cluster841	6.5e-05	0	Bacteria Proteobacteria Gammaproteobacteria Enterobacteriales Enterobacteriaceae
Cluster2063	6.5e-05	0	Bacteria Firmicutes Bacilli
Cluster774	6.5e-05	0	Bacteria Firmicutes Bacilli
Cluster2542	6.5e-05	0	Bacteria Firmicutes Bacilli Bacillales Alicyclobacillaceae Alicyclobacillus
Cluster4068	6.5e-05	0	Bacteria Firmicutes Bacilli
Cluster3492	6.5e-05	0	Bacteria Firmicutes Bacilli Lactobacillales Lactobacillaceae Lactobacillus
Cluster48	6.5e-05	0	Bacteria Firmicutes Bacilli Bacillales
Cluster2391	6.5e-05	0	Bacteria Proteobacteria Gammaproteobacteria Pseudomonadales Moraxellaceae Acinetobacter
Cluster1111	6.5e-05	0	Bacteria Proteobacteria Alphaproteobacteria Rhizobiales Beijerinckiaceae Methylovirgula
Cluster3636	6.5e-05	0	Bacteria Proteobacteria Gammaproteobacteria Xanthomonadales Xanthomonadaceae Stenotrophomonas
Cluster2762	6.5e-05	0	Bacteria Actinobacteria Actinobacteria Actinomycetales
Cluster6327	6.5e-05	0	Bacteria Proteobacteria Gammaproteobacteria Enterobacteriales Enterobacteriaceae Citrobacter
Cluster685	6.5e-05	0	Bacteria
Cluster7432	6.5e-05	0	Bacteria Proteobacteria Betaproteobacteria Burkholderiales
Cluster1020	6.5e-05	0	Bacteria Firmicutes Bacilli Lactobacillales Aerococcaceae Aerococcus
Cluster572	6.5e-05	0	Bacteria Proteobacteria Gammaproteobacteria
Cluster3675	6.5e-05	0	Bacteria Firmicutes Bacilli
Cluster6159	6.5e-05	0	Bacteria Proteobacteria
Cluster3458	6.5e-05	0	Bacteria Firmicutes Bacilli Bacillales
Cluster1380	6.5e-05	0	Bacteria Firmicutes Bacilli Lactobacillales Lactobacillaceae Lactobacillus
Cluster6036	6.5e-05	0	Bacteria Firmicutes Bacilli Bacillales Caryophanaceae Caryophanon
Cluster3809	6.5e-05	0	Bacteria Proteobacteria Gammaproteobacteria
Cluster3773	6.5e-05	0	Bacteria Firmicutes Bacilli Bacillales
Cluster7268	6.5e-05	0	Bacteria Proteobacteria Alphaproteobacteria Rhizobiales Hyphomicrobiaceae
Cluster2367	6.5e-05	0	Bacteria Firmicutes Erysipelotrichi Erysipelotrichales Erysipelotrichaceae Turicibacter
Cluster8501	6.5e-05	0	Bacteria Firmicutes Bacilli Lactobacillales Lactobacillaceae Lactobacillus
Cluster8507	6.5e-05	0	Bacteria Firmicutes Bacilli Lactobacillales Lactobacillaceae Lactobacillus
Cluster8060	6.5e-05	0	Bacteria Proteobacteria Alphaproteobacteria
Cluster582	6.5e-05	0	Bacteria Firmicutes Bacilli Bacillales Bacillaceae
Cluster890	6.5e-05	0	Bacteria Firmicutes Bacilli Bacillales Bacillaceae Ureibacillus
Cluster655	6.5e-05	0	Bacteria Firmicutes Bacilli Bacillales
Cluster1123	6.5e-05	0	Bacteria Proteobacteria Alphaproteobacteria Rhizobiales Bradyrhizobiaceae
Cluster4401	6.5e-05	0	Bacteria Proteobacteria Betaproteobacteria Burkholderiales Burkholderiaceae Wautersia
Cluster4163	6.5e-05	0	Bacteria Firmicutes Bacilli Bacillales
Cluster599	6.5e-05	0	Bacteria Proteobacteria Alphaproteobacteria Rhizobiales Bradyrhizobiaceae Balneimonas
Cluster7506	6.5e-05	0	Bacteria Firmicutes Clostridia Clostridiales Incertae Family
Cluster6432	6.5e-05	0	Bacteria Proteobacteria Alphaproteobacteria Rhizobiales Bradyrhizobiaceae Bradyrhizobium
Cluster4372	6.5e-05	0	Bacteria Actinobacteria Actinobacteria Acidimicrobiales Acidimicrobiaceae Ferrithrix
Cluster3663	6.5e-05	0	Bacteria Proteobacteria Gammaproteobacteria Oceanospirillales
Cluster6417	6.5e-05	0	Bacteria Bacteroidetes Sphingobacteria Sphingobacteriales Sphingobacteriaceae Olivibacter
Cluster1286	6.5e-05	0	Bacteria Proteobacteria Gammaproteobacteria Pasteurellales Pasteurellaceae Aggregatibacter
Cluster6415	6.5e-05	0	Bacteria
Cluster442	6.5e-05	0	Bacteria Proteobacteria Alphaproteobacteria Rhizobiales
Cluster5939	6.5e-05	0	Bacteria Firmicutes Bacilli Bacillales Alicyclobacillaceae Alicyclobacillus
Cluster4884	6.5e-05	0	Bacteria Firmicutes Bacilli Bacillales Planococcaceae Bhargavaea
Cluster3704	6.5e-05	0	Bacteria Firmicutes Bacilli Bacillales Alicyclobacillaceae Alicyclobacillus
Cluster6499	6.5e-05	0	Bacteria Proteobacteria Gammaproteobacteria Oceanospirillales Halomonadaceae Halomonas
Cluster4512	6.5e-05	0	Bacteria Proteobacteria Gammaproteobacteria Aeromonadales Aeromonadaceae Aeromonas
Cluster1071	6.5e-05	0	Bacteria Firmicutes Bacilli Lactobacillales Lactobacillaceae Lactobacillus
Cluster1108	6.5e-05	0	Bacteria Actinobacteria Actinobacteria Actinomycetales Microbacteriaceae
Cluster6045	6.5e-05	0	Bacteria Actinobacteria Actinobacteria Actinomycetales
Cluster7489	5.4e-05	0.000734	Bacteria Proteobacteria Gammaproteobacteria
Cluster7830	5.4e-05	4.3e-05	Bacteria Actinobacteria Actinobacteria Actinomycetales
Cluster7994	5.4e-05	5.1e-05	Bacteria Proteobacteria Gammaproteobacteria
Cluster1474	5.4e-05	9.4e-05	Bacteria Proteobacteria Alphaproteobacteria Rhodobacterales Rhodobacteraceae
Cluster7918	5.4e-05	5.1e-05	Bacteria Firmicutes Bacilli Lactobacillales
Cluster7007	5.4e-05	0.000119	Bacteria Actinobacteria Actinobacteria
Cluster7390	5.4e-05	0.000512	Bacteria Proteobacteria Gammaproteobacteria Pseudomonadales Pseudomonadaceae Pseudomonas
Cluster7704	5.4e-05	0.000154	Bacteria Proteobacteria Gammaproteobacteria Enterobacteriales Enterobacteriaceae Serratia
Cluster7254	5.4e-05	9e-06	Bacteria Actinobacteria Actinobacteria Actinomycetales
Cluster8534	5.4e-05	5.1e-05	Bacteria Firmicutes Bacilli
Cluster8583	5.4e-05	7.7e-05	Bacteria Actinobacteria Actinobacteria Rubrobacterales Rubrobacteraceae Rubrobacter
Cluster957	5.4e-05	0.000256	Bacteria Proteobacteria Gammaproteobacteria Xanthomonadales Xanthomonadaceae
Cluster8598	5.4e-05	9e-06	Bacteria Actinobacteria Actinobacteria Actinomycetales
Cluster594	5.4e-05	0.001323	Bacteria Proteobacteria
Cluster7126	5.4e-05	0.000657	Bacteria Firmicutes Bacilli Bacillales Bacillaceae Bacillus
Cluster1096	5.4e-05	0.000307	Bacteria Proteobacteria Gammaproteobacteria Xanthomonadales Xanthomonadaceae Stenotrophomonas
Cluster8206	5.4e-05	0.000247	Bacteria Proteobacteria Alphaproteobacteria Rhizobiales Methylobacteriaceae Methylobacterium
Cluster3584	5.4e-05	0.00023	Bacteria Proteobacteria Gammaproteobacteria
Cluster356	5.4e-05	9e-06	Bacteria Proteobacteria Gammaproteobacteria Xanthomonadales Xanthomonadaceae Stenotrophomonas
Cluster7759	5.4e-05	0.002287	Bacteria Proteobacteria Gammaproteobacteria Pseudomonadales Moraxellaceae Enhydrobacter
Cluster7734	5.4e-05	0.000623	Bacteria Proteobacteria Gammaproteobacteria Enterobacteriales Enterobacteriaceae Serratia
Cluster7908	5.4e-05	2.6e-05	Bacteria Firmicutes Bacilli
Cluster7923	5.4e-05	0.000145	Bacteria Actinobacteria Actinobacteria Actinomycetales Micrococcaceae Kocuria
Cluster2831	5.4e-05	0.000111	Bacteria
Cluster8662	5.4e-05	1.7e-05	Bacteria Proteobacteria Gammaproteobacteria Xanthomonadales Xanthomonadaceae Stenotrophomonas
Cluster7564	5.4e-05	0.000128	Bacteria Firmicutes Bacilli Bacillales Bacillaceae
Cluster5552	5.4e-05	0	Bacteria Firmicutes Bacilli Bacillales Alicyclobacillaceae Alicyclobacillus
Cluster3534	5.4e-05	0	Bacteria Firmicutes Bacilli Lactobacillales Aerococcaceae Aerococcus
Cluster4544	5.4e-05	0	Bacteria Proteobacteria Alphaproteobacteria
Cluster6558	5.4e-05	0	Bacteria Proteobacteria Gammaproteobacteria Enterobacteriales Enterobacteriaceae Serratia
Cluster1029	5.4e-05	0	Bacteria Firmicutes Bacilli Lactobacillales
Cluster3078	5.4e-05	0	Bacteria Actinobacteria Actinobacteria Actinomycetales Brevibacteriaceae Brevibacterium
Cluster790	5.4e-05	0	Bacteria Firmicutes Bacilli Bacillales Bacillaceae Aquisalibacillus
Cluster796	5.4e-05	0	Bacteria Proteobacteria
Cluster2210	5.4e-05	0	Bacteria Proteobacteria Alphaproteobacteria Rhizobiales
Cluster1220	5.4e-05	0	Bacteria Firmicutes Bacilli Bacillales Bacillaceae
Cluster2098	5.4e-05	0	Bacteria Firmicutes
Cluster7367	5.4e-05	0	Bacteria Firmicutes Bacilli Bacillales Planococcaceae
Cluster6565	5.4e-05	0	Bacteria Actinobacteria Actinobacteria Actinomycetales
Cluster7742	5.4e-05	0	Bacteria Firmicutes Bacilli Lactobacillales Lactobacillaceae Lactobacillus
Cluster2880	5.4e-05	0	Bacteria Actinobacteria Actinobacteria Actinomycetales
Cluster7106	5.4e-05	0	Bacteria Firmicutes Bacilli Lactobacillales Lactobacillaceae Lactobacillus
Cluster625	5.4e-05	0	Bacteria Proteobacteria Gammaproteobacteria Oceanospirillales Halomonadaceae Halomonas
Cluster1177	5.4e-05	0	Bacteria
Cluster8151	5.4e-05	0	Bacteria Proteobacteria Gammaproteobacteria
Cluster8406	5.4e-05	0	Bacteria Firmicutes Bacilli Bacillales Staphylococcaceae Staphylococcus
Cluster770	5.4e-05	0	Bacteria Proteobacteria Alphaproteobacteria Rhizobiales Bradyrhizobiaceae Bosea
Cluster7282	5.4e-05	0	Bacteria Firmicutes Bacilli
Cluster8449	5.4e-05	0	Bacteria Proteobacteria Gammaproteobacteria Oceanospirillales Halomonadaceae
Cluster6582	5.4e-05	0	Bacteria Firmicutes Bacilli Lactobacillales Lactobacillaceae Lactobacillus
Cluster6586	5.4e-05	0	Bacteria Proteobacteria Gammaproteobacteria Pseudomonadales Moraxellaceae Alkanindiges
Cluster530	5.4e-05	0	Bacteria Proteobacteria Gammaproteobacteria
Cluster68	5.4e-05	0	Bacteria Firmicutes Bacilli Lactobacillales
Cluster4361	5.4e-05	0	Bacteria Proteobacteria Gammaproteobacteria Oceanospirillales Halomonadaceae Halomonas
Cluster8445	5.4e-05	0	Bacteria Proteobacteria Alphaproteobacteria Rhizobiales Bradyrhizobiaceae Bradyrhizobium
Cluster1301	5.4e-05	0	Bacteria Bacteroidetes Sphingobacteria Sphingobacteriales Sphingobacteriaceae
Cluster8261	5.4e-05	0	Bacteria Actinobacteria Actinobacteria
Cluster7774	5.4e-05	0	Bacteria Bacteroidetes Flavobacteria Flavobacteriales Flavobacteriaceae Chryseobacterium
Cluster2231	5.4e-05	0	Bacteria Firmicutes Bacilli Bacillales Caryophanaceae Caryophanon
Cluster1440	5.4e-05	0	Bacteria Actinobacteria Actinobacteria Actinomycetales
Cluster2251	5.4e-05	0	Bacteria Proteobacteria Gammaproteobacteria Pasteurellales Pasteurellaceae Aggregatibacter
Cluster2255	5.4e-05	0	Bacteria Proteobacteria Gammaproteobacteria Pseudomonadales Moraxellaceae Enhydrobacter
Cluster1524	5.4e-05	0	Bacteria Proteobacteria Gammaproteobacteria Oceanospirillales Halomonadaceae Zymobacter
Cluster6345	5.4e-05	0	Bacteria Firmicutes Bacilli
Cluster3738	5.4e-05	0	Bacteria Firmicutes Bacilli Bacillales Thermoactinomycetaceae Planifilum
Cluster3592	5.4e-05	0	Bacteria Bacteroidetes Flavobacteria Flavobacteriales Flavobacteriaceae Cloacibacterium
Cluster7731	5.4e-05	0	Bacteria Proteobacteria Gammaproteobacteria Enterobacteriales Enterobacteriaceae Serratia
Cluster6035	5.4e-05	0	Bacteria Proteobacteria Alphaproteobacteria Rhizobiales Bradyrhizobiaceae Rhodopseudomonas
Cluster274	5.4e-05	0	Bacteria Proteobacteria Alphaproteobacteria
Cluster6489	5.4e-05	0	Bacteria Firmicutes Bacilli Lactobacillales
Cluster4768	5.4e-05	0	Bacteria Firmicutes Erysipelotrichi Erysipelotrichales Erysipelotrichaceae Turicibacter
Cluster6693	5.4e-05	0	Bacteria Proteobacteria Alphaproteobacteria Rhodospirillales Acetobacteraceae Acidomonas
Cluster8147	5.4e-05	0	Bacteria Proteobacteria Alphaproteobacteria Rhizobiales
Cluster1627	5.4e-05	0	Bacteria Firmicutes Bacilli Lactobacillales Lactobacillaceae Lactobacillus
Cluster1082	5.4e-05	0	Bacteria Actinobacteria Actinobacteria Actinomycetales
Cluster687	5.4e-05	0	Bacteria Firmicutes Bacilli Bacillales Paenibacillaceae Paenibacillus
Cluster7821	5.4e-05	0	Bacteria Proteobacteria Gammaproteobacteria Enterobacteriales Enterobacteriaceae Serratia
Cluster6336	5.4e-05	0	Bacteria Firmicutes Bacilli Bacillales
Cluster4378	5.4e-05	0	Bacteria Firmicutes Bacilli Bacillales Bacillaceae
Cluster3403	5.4e-05	0	Bacteria Bacteroidetes Flavobacteria Flavobacteriales Flavobacteriaceae Cloacibacterium
Cluster1338	5.4e-05	0	Bacteria Proteobacteria Alphaproteobacteria Caulobacterales Caulobacteraceae
Cluster1285	5.4e-05	0	Bacteria Proteobacteria Gammaproteobacteria Pseudomonadales Moraxellaceae Alkanindiges
Cluster3687	5.4e-05	0	Bacteria Firmicutes Bacilli Bacillales Paenibacillaceae Paenibacillus
Cluster6374	5.4e-05	0	Bacteria Proteobacteria Gammaproteobacteria
Cluster7975	5.4e-05	0	Bacteria Firmicutes Bacilli Lactobacillales Lactobacillaceae Lactobacillus
Cluster4338	5.4e-05	0	Bacteria Firmicutes Bacilli
Cluster4595	5.4e-05	0	Bacteria Firmicutes Bacilli Bacillales Paenibacillaceae Paenibacillus
Cluster2241	5.4e-05	0	Bacteria Firmicutes Bacilli
Cluster2987	5.4e-05	0	Bacteria Proteobacteria Alphaproteobacteria Rhizobiales Bradyrhizobiaceae Bradyrhizobium
Cluster2675	5.4e-05	0	Bacteria Proteobacteria Betaproteobacteria Burkholderiales Comamonadaceae
Cluster3561	5.4e-05	0	Bacteria Proteobacteria Gammaproteobacteria Pseudomonadales Pseudomonadaceae Pseudomonas
Cluster1889	5.4e-05	0	Bacteria Proteobacteria Gammaproteobacteria Aeromonadales Aeromonadaceae Aeromonas
Cluster440	5.4e-05	0	Bacteria Firmicutes Bacilli Bacillales
Cluster6486	5.4e-05	0	Bacteria Proteobacteria Alphaproteobacteria
Cluster2611	5.4e-05	0	Bacteria Proteobacteria Gammaproteobacteria Pseudomonadales Moraxellaceae Enhydrobacter
Cluster3707	5.4e-05	0	Bacteria Firmicutes Erysipelotrichi Erysipelotrichales Erysipelotrichaceae Turicibacter
Cluster461	5.4e-05	0	Bacteria Firmicutes Bacilli Bacillales Alicyclobacillaceae Alicyclobacillus
Cluster724	5.4e-05	0	Bacteria Proteobacteria Gammaproteobacteria Enterobacteriales Enterobacteriaceae
Cluster743	5.4e-05	0	Bacteria Proteobacteria Gammaproteobacteria Gammaproteobacteria_incertae_sedis Sedimenticola
Cluster4186	5.4e-05	0	Bacteria Firmicutes Bacilli Bacillales
Cluster7757	5.4e-05	0	Bacteria Firmicutes Bacilli Lactobacillales Lactobacillaceae Lactobacillus
Cluster3743	5.4e-05	0	Bacteria Proteobacteria Alphaproteobacteria Rhodobacterales Rhodobacteraceae Marivita
Cluster1146	5.4e-05	0	Bacteria Firmicutes Bacilli Bacillales
Cluster954	5.4e-05	0	Bacteria Firmicutes Bacilli Bacillales Bacillaceae
Cluster1014	5.4e-05	0	Bacteria Firmicutes Erysipelotrichi Erysipelotrichales Erysipelotrichaceae Erysipelothrix
Cluster4070	4.3e-05	2.6e-05	Bacteria Proteobacteria Alphaproteobacteria Rhizobiales Bradyrhizobiaceae Bradyrhizobium
Cluster8374	4.3e-05	2.6e-05	Bacteria Proteobacteria Alphaproteobacteria Rhizobiales Methylobacteriaceae Methylobacterium
Cluster1605	4.3e-05	6.8e-05	Bacteria Proteobacteria Gammaproteobacteria Pseudomonadales Moraxellaceae
Cluster2038	4.3e-05	0.000154	Bacteria Actinobacteria Actinobacteria Actinomycetales
Cluster7602	4.3e-05	4.3e-05	Bacteria Firmicutes Bacilli Bacillales
Cluster7606	4.3e-05	9e-06	Bacteria Firmicutes Bacilli Bacillales Bacillaceae
Cluster1641	4.3e-05	0.00041	Bacteria Proteobacteria Alphaproteobacteria Rhizobiales Bradyrhizobiaceae Bradyrhizobium
Cluster152	4.3e-05	0.001101	Bacteria Deinococcus-Thermus Deinococci Deinococcales Trueperaceae Truepera
Cluster1829	4.3e-05	0.000333	Bacteria Proteobacteria Alphaproteobacteria Rhizobiales
Cluster7978	4.3e-05	5.1e-05	Bacteria Firmicutes Bacilli Bacillales Bacillaceae
Cluster938	4.3e-05	9.4e-05	Bacteria Proteobacteria Gammaproteobacteria
Cluster6278	4.3e-05	9e-06	Bacteria Firmicutes Bacilli Bacillales Bacillaceae
Cluster3293	4.3e-05	0.000137	Bacteria Proteobacteria Gammaproteobacteria Xanthomonadales Xanthomonadaceae Stenotrophomonas
Cluster424	4.3e-05	0.000145	Bacteria Proteobacteria Alphaproteobacteria Rhizobiales
Cluster8329	4.3e-05	7.7e-05	Bacteria Proteobacteria Alphaproteobacteria Sphingomonadales Sphingomonadaceae Sphingomonas
Cluster7373	4.3e-05	0.000111	Bacteria Proteobacteria Gammaproteobacteria
Cluster601	4.3e-05	0.001852	Bacteria Proteobacteria
Cluster8150	4.3e-05	6e-05	Bacteria Actinobacteria Actinobacteria Actinomycetales
Cluster2728	4.3e-05	0.00023	Bacteria Proteobacteria Gammaproteobacteria Enterobacteriales Enterobacteriaceae
Cluster7495	4.3e-05	9e-06	Bacteria Proteobacteria Gammaproteobacteria Oceanospirillales Halomonadaceae Halomonas
Cluster8383	4.3e-05	3.4e-05	Bacteria Actinobacteria Actinobacteria Actinomycetales Corynebacteriaceae Corynebacterium
Cluster5779	4.3e-05	0.001519	Bacteria Proteobacteria Alphaproteobacteria Rhizobiales Bradyrhizobiaceae Rhodopseudomonas
Cluster7180	4.3e-05	4.3e-05	Bacteria Actinobacteria Actinobacteria Actinomycetales Micrococcaceae Nesterenkonia
Cluster2918	4.3e-05	0.000384	Bacteria Firmicutes Bacilli Lactobacillales Streptococcaceae Streptococcus
Cluster29	4.3e-05	0.000802	Bacteria Proteobacteria Alphaproteobacteria Rhizobiales Bradyrhizobiaceae Bradyrhizobium
Cluster8249	4.3e-05	4.3e-05	Bacteria Actinobacteria Actinobacteria Actinomycetales Corynebacteriaceae Corynebacterium
Cluster7723	4.3e-05	9e-06	Bacteria Firmicutes Bacilli Bacillales
Cluster2402	4.3e-05	0.000188	Bacteria Proteobacteria Alphaproteobacteria Rhizobiales
Cluster7721	4.3e-05	0.000213	Bacteria Firmicutes Bacilli Lactobacillales
Cluster928	4.3e-05	0.000734	Bacteria Actinobacteria Actinobacteria Actinomycetales Corynebacteriaceae Corynebacterium
Cluster338	4.3e-05	0.000299	Bacteria Proteobacteria Alphaproteobacteria Sphingomonadales Sphingomonadaceae Novosphingobium
Cluster5631	4.3e-05	1.7e-05	Bacteria Proteobacteria Gammaproteobacteria Oceanospirillales Oceanospirillaceae Bermanella
Cluster718	4.3e-05	0.000205	Bacteria Proteobacteria Gammaproteobacteria Enterobacteriales Enterobacteriaceae Serratia
Cluster1494	4.3e-05	0.000521	Bacteria Proteobacteria Gammaproteobacteria Enterobacteriales Enterobacteriaceae
Cluster7321	4.3e-05	0.000188	Bacteria Proteobacteria Gammaproteobacteria Enterobacteriales Enterobacteriaceae Escherichia Shigella
Cluster7548	4.3e-05	0.00035	Bacteria Proteobacteria Alphaproteobacteria Rhizobiales
Cluster8109	4.3e-05	5.1e-05	Bacteria Proteobacteria Alphaproteobacteria Rhizobiales Bradyrhizobiaceae Bradyrhizobium
Cluster7303	4.3e-05	0.000171	Bacteria Proteobacteria Betaproteobacteria Burkholderiales Alcaligenaceae
Cluster1262	4.3e-05	0	Bacteria Firmicutes Erysipelotrichi Erysipelotrichales Erysipelotrichaceae
Cluster1497	4.3e-05	0	Bacteria Proteobacteria Gammaproteobacteria Enterobacteriales Enterobacteriaceae Erwinia
Cluster4010	4.3e-05	0	Bacteria Proteobacteria Gammaproteobacteria Pseudomonadales Moraxellaceae Enhydrobacter
Cluster816	4.3e-05	0	Bacteria Proteobacteria Alphaproteobacteria Rhizobiales Bradyrhizobiaceae Bradyrhizobium
Cluster3797	4.3e-05	0	Bacteria Proteobacteria Gammaproteobacteria
Cluster3791	4.3e-05	0	Bacteria Firmicutes Bacilli Bacillales
Cluster5052	4.3e-05	0	Bacteria Proteobacteria Alphaproteobacteria
Cluster1248	4.3e-05	0	Bacteria Proteobacteria Gammaproteobacteria Enterobacteriales Enterobacteriaceae Hafnia
Cluster7172	4.3e-05	0	Bacteria Proteobacteria Alphaproteobacteria Rhodobacterales Rhodobacteraceae Paracoccus
Cluster5537	4.3e-05	0	Bacteria Bacteroidetes Flavobacteria Flavobacteriales Flavobacteriaceae Chryseobacterium
Cluster3264	4.3e-05	0	Bacteria Firmicutes Bacilli Bacillales
Cluster7307	4.3e-05	0	Bacteria Firmicutes Bacilli Lactobacillales Lactobacillaceae Lactobacillus
Cluster8166	4.3e-05	0	Bacteria Proteobacteria Gammaproteobacteria Enterobacteriales Enterobacteriaceae Serratia
Cluster2502	4.3e-05	0	Bacteria Firmicutes Bacilli Bacillales
Cluster2884	4.3e-05	0	Bacteria Firmicutes Bacilli Lactobacillales Lactobacillaceae Lactobacillus
Cluster2080	4.3e-05	0	Bacteria Firmicutes Bacilli Bacillales
Cluster8369	4.3e-05	0	Bacteria Bacteroidetes Flavobacteria Flavobacteriales Flavobacteriaceae Elizabethkingia
Cluster4042	4.3e-05	0	Bacteria Firmicutes Bacilli Bacillales
Cluster4651	4.3e-05	0	Bacteria Firmicutes Bacilli Bacillales Alicyclobacillaceae Alicyclobacillus
Cluster8429	4.3e-05	0	Bacteria Actinobacteria Actinobacteria Actinomycetales
Cluster2048	4.3e-05	0	Bacteria Proteobacteria Gammaproteobacteria
Cluster3530	4.3e-05	0	Bacteria Firmicutes Bacilli Lactobacillales Lactobacillaceae Lactobacillus
Cluster7284	4.3e-05	0	Bacteria Actinobacteria Actinobacteria Actinomycetales
Cluster2397	4.3e-05	0	Bacteria
Cluster2005	4.3e-05	0	Bacteria Proteobacteria Gammaproteobacteria Pseudomonadales Moraxellaceae Acinetobacter
Cluster2447	4.3e-05	0	Bacteria Bacteroidetes Bacteroidia Bacteroidales Porphyromonadaceae Proteiniphilum
Cluster1467	4.3e-05	0	Bacteria Firmicutes Clostridia Clostridiales Incertae Family
Cluster5363	4.3e-05	0	Bacteria Firmicutes Bacilli Bacillales Caryophanaceae Caryophanon
Cluster355	4.3e-05	0	Bacteria Firmicutes
Cluster3655	4.3e-05	0	Bacteria Proteobacteria Gammaproteobacteria Pseudomonadales Moraxellaceae Alkanindiges
Cluster1658	4.3e-05	0	Bacteria Proteobacteria Alphaproteobacteria Rhodobacterales Rhodobacteraceae
Cluster2687	4.3e-05	0	Bacteria Proteobacteria Alphaproteobacteria Rhizobiales Methylobacteriaceae Methylobacterium
Cluster960	4.3e-05	0	Bacteria Firmicutes Bacilli Bacillales Sporolactobacillaceae Sinobaca
Cluster4301	4.3e-05	0	Bacteria Proteobacteria Gammaproteobacteria Pasteurellales Pasteurellaceae Aggregatibacter
Cluster21	4.3e-05	0	Bacteria Firmicutes Bacilli
Cluster1325	4.3e-05	0	Bacteria Firmicutes Bacilli Lactobacillales
Cluster948	4.3e-05	0	Bacteria Proteobacteria Betaproteobacteria Neisseriales Neisseriaceae
Cluster2403	4.3e-05	0	Bacteria Firmicutes Bacilli Bacillales
Cluster7758	4.3e-05	0	Bacteria Firmicutes Bacilli Lactobacillales Lactobacillaceae Lactobacillus
Cluster3473	4.3e-05	0	Bacteria Proteobacteria Alphaproteobacteria Rhizobiales Bradyrhizobiaceae Rhodopseudomonas
Cluster8057	4.3e-05	0	Bacteria Proteobacteria Alphaproteobacteria Rhizobiales Methylobacteriaceae Methylobacterium
Cluster104	4.3e-05	0	Bacteria Actinobacteria Actinobacteria
Cluster4876	4.3e-05	0	Bacteria Firmicutes Bacilli Bacillales Bacillaceae Aquisalibacillus
Cluster1502	4.3e-05	0	Bacteria Firmicutes Bacilli Bacillales Paenibacillaceae Paenibacillus
Cluster3823	4.3e-05	0	Bacteria Firmicutes Bacilli Bacillales Paenibacillaceae Paenibacillus
Cluster3820	4.3e-05	0	Bacteria Actinobacteria Actinobacteria Actinomycetales
Cluster4890	4.3e-05	0	Bacteria Firmicutes Bacilli Bacillales
Cluster4521	4.3e-05	0	Bacteria Firmicutes Bacilli Lactobacillales
Cluster911	4.3e-05	0	Bacteria Firmicutes Bacilli Lactobacillales Lactobacillaceae Lactobacillus
Cluster1543	4.3e-05	0	Bacteria Firmicutes
Cluster3755	4.3e-05	0	Bacteria Proteobacteria Alphaproteobacteria Rhizobiales Bradyrhizobiaceae
Cluster1968	4.3e-05	0	Bacteria Bacteroidetes Sphingobacteria Sphingobacteriales Sphingobacteriaceae Olivibacter
Cluster6698	4.3e-05	0	Bacteria Actinobacteria Actinobacteria Actinomycetales Actinosynnemataceae Lentzea
Cluster4567	4.3e-05	0	Bacteria Actinobacteria Actinobacteria Actinomycetales Actinosynnemataceae Lentzea
Cluster238	4.3e-05	0	Bacteria Proteobacteria
Cluster6775	4.3e-05	0	Bacteria Firmicutes Bacilli Bacillales
Cluster588	4.3e-05	0	Bacteria Firmicutes Bacilli Bacillales Alicyclobacillaceae Alicyclobacillus
Cluster6514	4.3e-05	0	Bacteria Proteobacteria Gammaproteobacteria Pseudomonadales Moraxellaceae Alkanindiges
Cluster6517	4.3e-05	0	Bacteria Firmicutes Bacilli Bacillales
Cluster6516	4.3e-05	0	Bacteria Firmicutes Bacilli Bacillales
Cluster2076	4.3e-05	0	Bacteria Proteobacteria Betaproteobacteria Burkholderiales Comamonadaceae
Cluster6284	4.3e-05	0	Bacteria Firmicutes Bacilli Bacillales Alicyclobacillaceae Alicyclobacillus
Cluster1086	4.3e-05	0	Bacteria Proteobacteria Gammaproteobacteria
Cluster2537	4.3e-05	0	Bacteria Firmicutes Bacilli Bacillales Alicyclobacillaceae Alicyclobacillus
Cluster4660	4.3e-05	0	Bacteria Firmicutes Clostridia Clostridiales Lachnospiraceae Syntrophococcus
Cluster2054	4.3e-05	0	Bacteria Proteobacteria Gammaproteobacteria
Cluster899	4.3e-05	0	Bacteria Proteobacteria Gammaproteobacteria Pseudomonadales Moraxellaceae Alkanindiges
Cluster898	4.3e-05	0	Bacteria Proteobacteria
Cluster3019	4.3e-05	0	Bacteria Firmicutes Bacilli Lactobacillales Lactobacillaceae Lactobacillus
Cluster4407	4.3e-05	0	Bacteria Actinobacteria Actinobacteria Actinomycetales Micromonosporaceae Catelliglobosispora
Cluster2573	4.3e-05	0	Bacteria Firmicutes Bacilli Lactobacillales Lactobacillaceae Lactobacillus
Cluster2019	4.3e-05	0	Bacteria Firmicutes Bacilli Bacillales Bacillaceae
Cluster6453	4.3e-05	0	Bacteria Proteobacteria Betaproteobacteria Nitrosomonadales Nitrosomonadaceae Nitrosospira
Cluster1451	4.3e-05	0	Bacteria Firmicutes Clostridia Clostridiales Peptococcaceae Desulfitibacter
Cluster2590	4.3e-05	0	Bacteria Acidobacteria Acidobacteria_Gp3 Gp3
Cluster4445	4.3e-05	0	Bacteria Proteobacteria Alphaproteobacteria Rhizobiales Bradyrhizobiaceae
Cluster4915	4.3e-05	0	Bacteria Proteobacteria Gammaproteobacteria Oceanospirillales Oceanospirillaceae Bermanella
Cluster6458	4.3e-05	0	Bacteria Proteobacteria Alphaproteobacteria Rhizobiales Bradyrhizobiaceae Bradyrhizobium
Cluster6108	4.3e-05	0	Bacteria Proteobacteria Gammaproteobacteria
Cluster6337	4.3e-05	0	Bacteria Proteobacteria Gammaproteobacteria Enterobacteriales Enterobacteriaceae
Cluster6437	4.3e-05	0	Bacteria Actinobacteria Actinobacteria Actinomycetales Actinosynnemataceae
Cluster8254	4.3e-05	0	Bacteria Firmicutes Bacilli Bacillales
Cluster4312	4.3e-05	0	Bacteria Proteobacteria Alphaproteobacteria Rhizobiales Bradyrhizobiaceae Rhodopseudomonas
Cluster6376	4.3e-05	0	Bacteria Actinobacteria Actinobacteria Actinomycetales
Cluster139	4.3e-05	0	Bacteria Proteobacteria Gammaproteobacteria Pseudomonadales Moraxellaceae Enhydrobacter
Cluster8403	4.3e-05	0	Bacteria Proteobacteria Gammaproteobacteria Enterobacteriales Enterobacteriaceae Serratia
Cluster8402	4.3e-05	0	Bacteria Firmicutes Bacilli Bacillales Staphylococcaceae Staphylococcus
Cluster3858	4.3e-05	0	Bacteria Proteobacteria Gammaproteobacteria Aeromonadales Aeromonadaceae Aeromonas
Cluster935	4.3e-05	0	Bacteria Firmicutes Bacilli Bacillales Caryophanaceae Caryophanon
Cluster6604	4.3e-05	0	Bacteria Firmicutes Clostridia Clostridiales Veillonellaceae Selenomonas
Cluster1184	4.3e-05	0	Bacteria Proteobacteria Gammaproteobacteria Pseudomonadales Moraxellaceae Alkanindiges
Cluster915	4.3e-05	0	Bacteria Proteobacteria Gammaproteobacteria Pasteurellales Pasteurellaceae Aggregatibacter
Cluster5915	4.3e-05	0	Bacteria Firmicutes Bacilli Bacillales Caryophanaceae Caryophanon
Cluster2162	4.3e-05	0	Bacteria Proteobacteria Gammaproteobacteria Xanthomonadales Xanthomonadaceae Stenotrophomonas
Cluster241	4.3e-05	0	Bacteria Bacteroidetes Flavobacteria Flavobacteriales Flavobacteriaceae Chryseobacterium
Cluster1924	4.3e-05	0	Bacteria Firmicutes
Cluster4777	4.3e-05	0	Bacteria Proteobacteria Gammaproteobacteria Pseudomonadales Moraxellaceae Alkanindiges
Cluster4574	4.3e-05	0	Bacteria Proteobacteria Gammaproteobacteria
Cluster4577	4.3e-05	0	Bacteria Actinobacteria Actinobacteria Actinomycetales Actinosynnemataceae
Cluster4571	4.3e-05	0	Bacteria Proteobacteria Alphaproteobacteria Rhizobiales Bradyrhizobiaceae Bradyrhizobium
Cluster4497	4.3e-05	0	Bacteria Firmicutes Bacilli Bacillales Alicyclobacillaceae Alicyclobacillus
Cluster1016	4.3e-05	0	Bacteria Firmicutes Clostridia Clostridiales Clostridiaceae Oxobacter
Cluster4638	4.3e-05	0	Bacteria Firmicutes Bacilli Bacillales
Cluster3788	4.3e-05	0	Bacteria Firmicutes Bacilli Lactobacillales Lactobacillaceae Lactobacillus
Cluster1252	4.3e-05	0	Bacteria Firmicutes Bacilli Bacillales
Cluster1259	4.3e-05	0	Bacteria Firmicutes Bacilli Lactobacillales Streptococcaceae Streptococcus
Cluster4558	4.3e-05	0	Bacteria Firmicutes Bacilli Bacillales
Cluster8603	3.3e-05	0.000819	Bacteria Proteobacteria Gammaproteobacteria Enterobacteriales Enterobacteriaceae Escherichia Shigella
Cluster8372	3.3e-05	8.5e-05	Bacteria Proteobacteria Alphaproteobacteria Rhizobiales Bradyrhizobiaceae
Cluster382	3.3e-05	0.001067	Bacteria Proteobacteria Gammaproteobacteria Pseudomonadales Moraxellaceae Enhydrobacter
Cluster7294	3.3e-05	0.00128	Bacteria Firmicutes Bacilli Bacillales Bacillaceae Lysinibacillus
Cluster7297	3.3e-05	0.000137	Bacteria Proteobacteria Alphaproteobacteria Rhizobiales Bradyrhizobiaceae Bradyrhizobium
Cluster1667	3.3e-05	0.000879	Bacteria Proteobacteria Gammaproteobacteria
Cluster1595	3.3e-05	0.000256	Bacteria Bacteroidetes Flavobacteria Flavobacteriales Flavobacteriaceae Chryseobacterium
Cluster1312	3.3e-05	6.8e-05	Bacteria Proteobacteria Gammaproteobacteria Enterobacteriales Enterobacteriaceae Klebsiella
Cluster8275	3.3e-05	5.1e-05	Bacteria Proteobacteria Alphaproteobacteria Rhizobiales Methylobacteriaceae Methylobacterium
Cluster8252	3.3e-05	5.1e-05	Bacteria Proteobacteria Alphaproteobacteria Rhizobiales Bradyrhizobiaceae Bradyrhizobium
Cluster8029	3.3e-05	3.4e-05	Bacteria Proteobacteria Gammaproteobacteria Oceanospirillales Halomonadaceae
Cluster7210	3.3e-05	9e-06	Bacteria
Cluster7917	3.3e-05	0.009062	Bacteria Proteobacteria Gammaproteobacteria Pseudomonadales Pseudomonadaceae Pseudomonas
Cluster7061	3.3e-05	4.3e-05	Bacteria Proteobacteria Betaproteobacteria Neisseriales Neisseriaceae
Cluster6259	3.3e-05	0.000145	Bacteria Proteobacteria Gammaproteobacteria Oceanospirillales Oceanospirillaceae
Cluster7258	3.3e-05	0.000273	Bacteria Proteobacteria Gammaproteobacteria
Cluster8309	3.3e-05	2.6e-05	Bacteria Proteobacteria Alphaproteobacteria Rhizobiales Bradyrhizobiaceae Bradyrhizobium
Cluster1272	3.3e-05	0.00093	Bacteria Proteobacteria Gammaproteobacteria Pseudomonadales Moraxellaceae Enhydrobacter
Cluster7145	3.3e-05	9e-06	Bacteria Proteobacteria Betaproteobacteria
Cluster8326	3.3e-05	3.4e-05	Bacteria Proteobacteria Alphaproteobacteria Rhizobiales Methylobacteriaceae Methylobacterium
Cluster7786	3.3e-05	0.000137	Bacteria Proteobacteria Gammaproteobacteria Enterobacteriales Enterobacteriaceae Serratia
Cluster3041	3.3e-05	9e-06	Bacteria Proteobacteria Gammaproteobacteria
Cluster7590	3.3e-05	5.1e-05	Bacteria Proteobacteria Gammaproteobacteria Enterobacteriales Enterobacteriaceae
Cluster87	3.3e-05	0.000375	Bacteria Bacteroidetes Flavobacteria Flavobacteriales Flavobacteriaceae Chryseobacterium
Cluster598	3.3e-05	0.00041	Bacteria Actinobacteria Actinobacteria Actinomycetales Corynebacteriaceae Corynebacterium
Cluster6725	3.3e-05	2.6e-05	Bacteria Proteobacteria Gammaproteobacteria Enterobacteriales Enterobacteriaceae Hafnia
Cluster8640	3.3e-05	9e-06	Bacteria Proteobacteria Betaproteobacteria Burkholderiales
Cluster7456	3.3e-05	0.000162	Bacteria Proteobacteria Betaproteobacteria Burkholderiales Alcaligenaceae
Cluster4170	3.3e-05	0.000256	Bacteria Proteobacteria Alphaproteobacteria Rhizobiales Bradyrhizobiaceae
Cluster6329	3.3e-05	9e-06	Bacteria Proteobacteria Gammaproteobacteria
Cluster512	3.3e-05	0.001792	Bacteria Proteobacteria Gammaproteobacteria Pseudomonadales Pseudomonadaceae
Cluster2936	3.3e-05	0.000247	Bacteria Actinobacteria Actinobacteria Rubrobacterales Rubrobacteraceae Rubrobacter
Cluster7771	3.3e-05	5.1e-05	Bacteria Bacteroidetes Flavobacteria Flavobacteriales Flavobacteriaceae Chryseobacterium
Cluster120	3.3e-05	0.000188	Bacteria Proteobacteria Alphaproteobacteria Rhizobiales Hyphomicrobiaceae Blastochloris
Cluster2275	3.3e-05	9e-06	Bacteria Firmicutes Bacilli Bacillales
Cluster2151	3.3e-05	4.3e-05	Bacteria Proteobacteria Alphaproteobacteria Rhizobiales Bradyrhizobiaceae Bradyrhizobium
Cluster6488	3.3e-05	9e-06	Bacteria Proteobacteria Alphaproteobacteria Rhizobiales Phyllobacteriaceae Phyllobacterium
Cluster8665	3.3e-05	3.4e-05	Bacteria Actinobacteria Actinobacteria Actinomycetales
Cluster7520	3.3e-05	0.000282	Bacteria Proteobacteria Alphaproteobacteria Rhizobiales Bradyrhizobiaceae Bradyrhizobium
Cluster439	3.3e-05	0.000512	Bacteria Proteobacteria Alphaproteobacteria Rhodobacterales Rhodobacteraceae
Cluster7159	3.3e-05	9e-06	Bacteria Proteobacteria Betaproteobacteria Rhodocyclales Rhodocyclaceae
Cluster3533	3.3e-05	0.000265	Bacteria Proteobacteria Gammaproteobacteria
Cluster8335	3.3e-05	6.8e-05	Bacteria Actinobacteria Actinobacteria Actinomycetales Micrococcaceae Nesterenkonia
Cluster7119	3.3e-05	9e-06	Bacteria Proteobacteria Gammaproteobacteria Oceanospirillales Halomonadaceae
Cluster8168	3.3e-05	9e-06	Bacteria Proteobacteria Alphaproteobacteria Rhizobiales Methylobacteriaceae Methylobacterium
Cluster2896	3.3e-05	1.7e-05	Bacteria Actinobacteria Actinobacteria Actinomycetales Corynebacteriaceae Corynebacterium
Cluster7360	3.3e-05	0.000282	Bacteria Firmicutes Bacilli Bacillales
Cluster4201	3.3e-05	0	Bacteria Firmicutes Bacilli Bacillales Alicyclobacillaceae Alicyclobacillus
Cluster5550	3.3e-05	0	Bacteria Firmicutes Bacilli Bacillales
Cluster1493	3.3e-05	0	Bacteria Bacteroidetes Bacteroidia Bacteroidales Prevotellaceae Prevotella
Cluster7547	3.3e-05	0	Bacteria Fusobacteria Fusobacteria Fusobacteriales Fusobacteriaceae Fusobacterium
Cluster210	3.3e-05	0	Bacteria Actinobacteria Actinobacteria Actinomycetales Micrococcaceae
Cluster216	3.3e-05	0	Bacteria Firmicutes Bacilli Lactobacillales Lactobacillaceae Lactobacillus
Cluster6553	3.3e-05	0	Bacteria Proteobacteria Gammaproteobacteria
Cluster6226	3.3e-05	0	Bacteria Proteobacteria Alphaproteobacteria Rhizobiales Bradyrhizobiaceae Bradyrhizobium
Cluster2790	3.3e-05	0	Bacteria Proteobacteria Alphaproteobacteria Rhodobacterales Rhodobacteraceae Paracoccus
Cluster8336	3.3e-05	0	Bacteria Firmicutes Bacilli Bacillales
Cluster7114	3.3e-05	0	Bacteria Proteobacteria Betaproteobacteria Burkholderiales Alcaligenaceae Pusillimonas
Cluster1221	3.3e-05	0	Bacteria Proteobacteria Gammaproteobacteria Pasteurellales Pasteurellaceae Mannheimia
Cluster2897	3.3e-05	0	Bacteria Firmicutes Bacilli Lactobacillales Lactobacillaceae Lactobacillus
Cluster97	3.3e-05	0	Bacteria Firmicutes Erysipelotrichi Erysipelotrichales Erysipelotrichaceae Turicibacter
Cluster4603	3.3e-05	0	Bacteria Proteobacteria Alphaproteobacteria Rhizobiales Bradyrhizobiaceae Bradyrhizobium
Cluster1786	3.3e-05	0	Bacteria Proteobacteria Betaproteobacteria Burkholderiales Alcaligenaceae
Cluster6781	3.3e-05	0	Bacteria Firmicutes Clostridia Clostridiales Veillonellaceae Selenomonas
Cluster1253	3.3e-05	0	Bacteria Firmicutes Clostridia Clostridiales Lachnospiraceae Syntrophococcus
Cluster5520	3.3e-05	0	Bacteria Proteobacteria Gammaproteobacteria Enterobacteriales Enterobacteriaceae Thorsellia
Cluster8653	3.3e-05	0	Bacteria Actinobacteria Actinobacteria Acidimicrobiales Acidimicrobiaceae Ferrithrix
Cluster6505	3.3e-05	0	Bacteria Proteobacteria Alphaproteobacteria Rhizobiales Phyllobacteriaceae Phyllobacterium
Cluster1236	3.3e-05	0	Bacteria Firmicutes
Cluster1135	3.3e-05	0	Bacteria Firmicutes Bacilli Bacillales Bacillaceae Ureibacillus
Cluster2086	3.3e-05	0	Bacteria Actinobacteria Actinobacteria Actinomycetales Micrococcaceae Nesterenkonia
Cluster1216	3.3e-05	0	Bacteria Firmicutes Bacilli Bacillales Bacillaceae Aquisalibacillus
Cluster82	3.3e-05	0	Bacteria Firmicutes Bacilli Bacillales Alicyclobacillaceae Alicyclobacillus
Cluster1172	3.3e-05	0	Bacteria Proteobacteria Alphaproteobacteria Rhizobiales Bradyrhizobiaceae Rhodopseudomonas
Cluster1173	3.3e-05	0	Bacteria
Cluster2527	3.3e-05	0	Bacteria Proteobacteria Gammaproteobacteria Pasteurellales Pasteurellaceae Mannheimia
Cluster2064	3.3e-05	0	Bacteria Proteobacteria Gammaproteobacteria
Cluster7122	3.3e-05	0	Bacteria Proteobacteria Gammaproteobacteria Xanthomonadales Xanthomonadaceae Luteimonas
Cluster6521	3.3e-05	0	Bacteria Firmicutes Clostridia Clostridiales Veillonellaceae Selenomonas
Cluster6299	3.3e-05	0	Bacteria Proteobacteria Alphaproteobacteria Rhizobiales Bradyrhizobiaceae Rhodopseudomonas
Cluster3000	3.3e-05	0	Bacteria Proteobacteria Alphaproteobacteria
Cluster1995	3.3e-05	0	Bacteria Cyanobacteria Cyanobacteria Family
Cluster1151	3.3e-05	0	Bacteria Proteobacteria Alphaproteobacteria
Cluster2543	3.3e-05	0	Bacteria Firmicutes Bacilli Bacillales Bacillaceae Vulcanibacillus
Cluster1421	3.3e-05	0	Bacteria Proteobacteria Alphaproteobacteria
Cluster5104	3.3e-05	0	Bacteria Proteobacteria Alphaproteobacteria Rhizobiales Bradyrhizobiaceae Bradyrhizobium
Cluster4411	3.3e-05	0	Bacteria Firmicutes Bacilli Bacillales Bacillaceae Ureibacillus
Cluster8421	3.3e-05	0	Bacteria Proteobacteria Gammaproteobacteria Pseudomonadales Moraxellaceae Acinetobacter
Cluster6814	3.3e-05	0	Bacteria Proteobacteria Alphaproteobacteria Sphingomonadales Sphingomonadaceae Zymomonas
Cluster6813	3.3e-05	0	Bacteria Proteobacteria Gammaproteobacteria
Cluster6352	3.3e-05	0	Bacteria Firmicutes Bacilli Bacillales Sporolactobacillaceae Sinobaca
Cluster7540	3.3e-05	0	Bacteria Proteobacteria Alphaproteobacteria Rhizobiales Bradyrhizobiaceae Rhodopseudomonas
Cluster4436	3.3e-05	0	Bacteria Firmicutes Bacilli Bacillales Bacillaceae Ureibacillus
Cluster1678	3.3e-05	0	Bacteria
Cluster6467	3.3e-05	0	Bacteria Proteobacteria Gammaproteobacteria Enterobacteriales Enterobacteriaceae Thorsellia
Cluster4698	3.3e-05	0	Bacteria Firmicutes Erysipelotrichi Erysipelotrichales Erysipelotrichaceae Turicibacter
Cluster4434	3.3e-05	0	Bacteria Firmicutes Bacilli Lactobacillales Lactobacillaceae Lactobacillus
Cluster7632	3.3e-05	0	Bacteria Firmicutes Bacilli Lactobacillales Lactobacillaceae Lactobacillus
Cluster516	3.3e-05	0	Bacteria Proteobacteria Gammaproteobacteria Pseudomonadales Moraxellaceae Acinetobacter
Cluster4156	3.3e-05	0	Bacteria Firmicutes Bacilli Bacillales
Cluster352	3.3e-05	0	Bacteria Actinobacteria Actinobacteria Actinomycetales Actinosynnemataceae Actinokineospora
Cluster6137	3.3e-05	0	Bacteria Firmicutes Bacilli Lactobacillales Aerococcaceae Abiotrophia
Cluster1324	3.3e-05	0	Bacteria Proteobacteria Gammaproteobacteria Alteromonadales Shewanellaceae Shewanella
Cluster4130	3.3e-05	0	Bacteria Proteobacteria Alphaproteobacteria Rhizobiales Bradyrhizobiaceae Rhodopseudomonas
Cluster3251	3.3e-05	0	Bacteria Actinobacteria Actinobacteria Actinomycetales
Cluster904	3.3e-05	0	Bacteria Firmicutes Bacilli Lactobacillales Lactobacillaceae Lactobacillus
Cluster493	3.3e-05	0	Bacteria Proteobacteria Gammaproteobacteria Pseudomonadales Moraxellaceae Alkanindiges
Cluster497	3.3e-05	0	Bacteria Actinobacteria Actinobacteria Actinomycetales
Cluster944	3.3e-05	0	Bacteria Proteobacteria Gammaproteobacteria Pseudomonadales Pseudomonadaceae Pseudomonas
Cluster6360	3.3e-05	0	Bacteria Actinobacteria Actinobacteria Actinomycetales Micrococcaceae Micrococcus
Cluster8243	3.3e-05	0	Bacteria Proteobacteria Deltaproteobacteria Myxococcales
Cluster4483	3.3e-05	0	Bacteria Proteobacteria Gammaproteobacteria
Cluster1441	3.3e-05	0	Bacteria Proteobacteria Alphaproteobacteria Rhizobiales Bradyrhizobiaceae Bosea
Cluster8580	3.3e-05	0	Bacteria Proteobacteria Gammaproteobacteria Pseudomonadales Pseudomonadaceae Pseudomonas
Cluster6619	3.3e-05	0	Bacteria Proteobacteria Gammaproteobacteria Pasteurellales Pasteurellaceae Aggregatibacter
Cluster5203	3.3e-05	0	Bacteria Proteobacteria Gammaproteobacteria Enterobacteriales Enterobacteriaceae Hafnia
Cluster109	3.3e-05	0	Bacteria Proteobacteria Gammaproteobacteria Pseudomonadales Moraxellaceae Acinetobacter
Cluster1197	3.3e-05	0	Bacteria Proteobacteria Alphaproteobacteria Rhizobiales Bradyrhizobiaceae Rhodopseudomonas
Cluster4281	3.3e-05	0	Bacteria Firmicutes Bacilli
Cluster4288	3.3e-05	0	Bacteria Firmicutes Bacilli Bacillales Bacillaceae Ureibacillus
Cluster1362	3.3e-05	0	Bacteria Proteobacteria Alphaproteobacteria Rhizobiales Bradyrhizobiaceae Bradyrhizobium
Cluster1369	3.3e-05	0	Bacteria Firmicutes Bacilli Bacillales
Cluster2444	3.3e-05	0	Bacteria Firmicutes Bacilli Lactobacillales Aerococcaceae Abiotrophia
Cluster2190	3.3e-05	0	Bacteria Firmicutes Bacilli Bacillales Bacillaceae Exiguobacterium
Cluster4092	3.3e-05	0	Bacteria Actinobacteria Actinobacteria Actinomycetales Actinosynnemataceae Actinokineospora
Cluster6385	3.3e-05	0	Bacteria Firmicutes Bacilli Lactobacillales Lactobacillaceae Lactobacillus
Cluster4522	3.3e-05	0	Bacteria Firmicutes Bacilli Bacillales Paenibacillaceae Paenibacillus
Cluster4520	3.3e-05	0	Bacteria Proteobacteria Gammaproteobacteria Enterobacteriales Enterobacteriaceae
Cluster1954	3.3e-05	0	Bacteria Actinobacteria Actinobacteria Solirubrobacterales Patulibacteraceae Patulibacter
Cluster6244	3.3e-05	0	Bacteria Proteobacteria Gammaproteobacteria
Cluster4240	3.3e-05	0	Bacteria Firmicutes Erysipelotrichi Erysipelotrichales Erysipelotrichaceae
Cluster736	3.3e-05	0	Bacteria Firmicutes
Cluster5595	3.3e-05	0	Bacteria Firmicutes Bacilli Lactobacillales Lactobacillaceae Lactobacillus
Cluster2360	3.3e-05	0	Bacteria Proteobacteria Alphaproteobacteria Rhizobiales Bradyrhizobiaceae Bradyrhizobium
Cluster2156	3.3e-05	0	Bacteria Firmicutes Bacilli Lactobacillales Carnobacteriaceae Alloiococcus
Cluster7504	3.3e-05	0	Bacteria Firmicutes Bacilli
Cluster3756	3.3e-05	0	Bacteria Proteobacteria Gammaproteobacteria Pasteurellales Pasteurellaceae Aggregatibacter
Cluster3288	3.3e-05	0	Bacteria Firmicutes Bacilli Bacillales
Cluster4763	3.3e-05	0	Bacteria Proteobacteria Gammaproteobacteria Pasteurellales Pasteurellaceae Aggregatibacter
Cluster5905	3.3e-05	0	Bacteria Firmicutes Bacilli Bacillales Bacillaceae
Cluster4224	3.3e-05	0	Bacteria Firmicutes Bacilli Bacillales Alicyclobacillaceae Alicyclobacillus
Cluster4995	3.3e-05	0	Bacteria Proteobacteria Alphaproteobacteria Rhodospirillales Acetobacteraceae Acidomonas
Cluster1072	3.3e-05	0	Bacteria Firmicutes Bacilli Bacillales
Cluster6515	3.3e-05	0	Bacteria Proteobacteria Gammaproteobacteria Pseudomonadales Moraxellaceae
Cluster8412	3.3e-05	0	Bacteria Proteobacteria Gammaproteobacteria Pseudomonadales Moraxellaceae
Cluster197	3.3e-05	0	Bacteria Actinobacteria Actinobacteria Actinomycetales Corynebacteriaceae Corynebacterium
Cluster3950	3.3e-05	0	Bacteria Proteobacteria Alphaproteobacteria Rhizobiales Bradyrhizobiaceae Bradyrhizobium
Cluster6395	3.3e-05	0	Bacteria Firmicutes Clostridia Clostridiales Incertae Family
Cluster8439	3.3e-05	0	Bacteria Proteobacteria Deltaproteobacteria Myxococcales
Cluster897	3.3e-05	0	Bacteria
Cluster3814	3.3e-05	0	Bacteria Firmicutes Bacilli Lactobacillales Lactobacillaceae Lactobacillus
Cluster1203	3.3e-05	0	Bacteria Firmicutes Bacilli Bacillales Caryophanaceae Caryophanon
Cluster4647	3.3e-05	0	Bacteria Firmicutes Bacilli Bacillales
Cluster7463	3.3e-05	0	Bacteria Proteobacteria Betaproteobacteria
Cluster2207	3.3e-05	0	Bacteria Proteobacteria Gammaproteobacteria Enterobacteriales Enterobacteriaceae Thorsellia
Cluster2383	3.3e-05	0	Bacteria Firmicutes Clostridia Clostridiales Lachnospiraceae Syntrophococcus
Cluster2031	3.3e-05	0	Bacteria Firmicutes Bacilli Bacillales Bacillaceae
Cluster6805	3.3e-05	0	Bacteria Proteobacteria Alphaproteobacteria Rhizobiales Bradyrhizobiaceae Bradyrhizobium
Cluster7822	3.3e-05	0	Bacteria Firmicutes Bacilli Lactobacillales Lactobacillaceae Lactobacillus
Cluster6471	3.3e-05	0	Bacteria Firmicutes Bacilli Bacillales
Cluster1126	3.3e-05	0	Bacteria Bacteroidetes Bacteroidia Bacteroidales Porphyromonadaceae Proteiniphilum
Cluster2712	3.3e-05	0	Bacteria Proteobacteria Alphaproteobacteria Rhodobacterales Rhodobacteraceae Oceanicola
Cluster529	3.3e-05	0	Bacteria Proteobacteria Gammaproteobacteria Xanthomonadales Xanthomonadaceae Stenotrophomonas
Cluster1457	3.3e-05	0	Bacteria Firmicutes Bacilli Lactobacillales Lactobacillaceae Lactobacillus
Cluster3643	3.3e-05	0	Bacteria Proteobacteria Gammaproteobacteria
Cluster2591	3.3e-05	0	Bacteria Actinobacteria Actinobacteria Actinomycetales
Cluster2775	3.3e-05	0	Bacteria Firmicutes Bacilli Lactobacillales Lactobacillaceae Lactobacillus
Cluster509	3.3e-05	0	Bacteria Firmicutes Bacilli Bacillales Caryophanaceae Caryophanon
Cluster4442	3.3e-05	0	Bacteria Firmicutes Clostridia Clostridiales Veillonellaceae Selenomonas
Cluster2698	3.3e-05	0	Archaea Euryarchaeota Methanomicrobia Methanocellales Methanocellaceae Methanocella
Cluster6339	3.3e-05	0	Bacteria Proteobacteria Gammaproteobacteria Pseudomonadales Moraxellaceae
Cluster7422	3.3e-05	0	Bacteria Firmicutes Clostridia Clostridiales Incertae Family
Cluster2437	3.3e-05	0	Bacteria Proteobacteria Deltaproteobacteria Myxococcales Phaselicystidaceae Phaselicystis
Cluster2435	3.3e-05	0	Bacteria Bacteroidetes
Cluster568	3.3e-05	0	Bacteria Proteobacteria Alphaproteobacteria Rhodobacterales Rhodobacteraceae Paracoccus
Cluster1164	3.3e-05	0	Bacteria Proteobacteria Alphaproteobacteria Rhodospirillales Rhodospirillaceae Rhodospira
Cluster7403	3.3e-05	0	Bacteria Proteobacteria Betaproteobacteria Burkholderiales
Cluster1337	3.3e-05	0	Bacteria Firmicutes Erysipelotrichi Erysipelotrichales Erysipelotrichaceae Erysipelothrix
Cluster1331	3.3e-05	0	Bacteria Proteobacteria Gammaproteobacteria Pseudomonadales Moraxellaceae Alkanindiges
Cluster4316	3.3e-05	0	Bacteria Firmicutes Bacilli
Cluster6837	3.3e-05	0	Bacteria Proteobacteria Alphaproteobacteria Rhizobiales Bradyrhizobiaceae
Cluster8028	3.3e-05	0	Bacteria Firmicutes Bacilli Lactobacillales Lactobacillaceae Lactobacillus
Cluster1351	3.3e-05	0	Bacteria Proteobacteria Alphaproteobacteria Rhizobiales Bradyrhizobiaceae Bradyrhizobium
Cluster959	3.3e-05	0	Bacteria Firmicutes
Cluster4336	3.3e-05	0	Bacteria Firmicutes Bacilli Bacillales Alicyclobacillaceae Alicyclobacillus
Cluster4334	3.3e-05	0	Bacteria Bacteroidetes Bacteroidia Bacteroidales Prevotellaceae Prevotella
Cluster956	3.3e-05	0	Bacteria Actinobacteria Actinobacteria Actinomycetales Corynebacteriaceae Corynebacterium
Cluster3111	3.3e-05	0	Bacteria Firmicutes Bacilli Bacillales
Cluster2245	3.3e-05	0	Bacteria Proteobacteria Alphaproteobacteria Rhizobiales Bradyrhizobiaceae Rhodopseudomonas
Cluster1374	3.3e-05	0	Bacteria Firmicutes Bacilli Bacillales
Cluster2450	3.3e-05	0	Bacteria Chloroflexi Thermomicrobia Thermomicrobiales Thermomicrobiaceae Thermomicrobium
Cluster2986	3.3e-05	0	Bacteria Proteobacteria Alphaproteobacteria Rhizobiales Bradyrhizobiaceae Bradyrhizobium
Cluster2457	3.3e-05	0	Bacteria Proteobacteria Gammaproteobacteria Pseudomonadales Moraxellaceae Alkanindiges
Cluster2458	3.3e-05	0	Bacteria Proteobacteria Alphaproteobacteria Rhodospirillales Acetobacteraceae Acidomonas
Cluster2189	3.3e-05	0	Bacteria Firmicutes Bacilli Bacillales Staphylococcaceae Nosocomiicoccus
Cluster116	3.3e-05	0	Bacteria Firmicutes Bacilli Bacillales Bacillaceae
Cluster1186	3.3e-05	0	Bacteria Proteobacteria Gammaproteobacteria Pseudomonadales Moraxellaceae Acinetobacter
Cluster4860	3.3e-05	0	Bacteria Tenericutes Mollicutes Anaeroplasmatales Anaeroplasmataceae Anaeroplasma
Cluster4864	3.3e-05	0	Bacteria Proteobacteria Alphaproteobacteria Rhizobiales Bradyrhizobiaceae Bradyrhizobium
Cluster8576	3.3e-05	0	Bacteria Actinobacteria Actinobacteria Actinomycetales
Cluster6628	3.3e-05	0	Bacteria Firmicutes Bacilli Bacillales Bacillaceae
Cluster6627	3.3e-05	0	Bacteria Proteobacteria Gammaproteobacteria Enterobacteriales Enterobacteriaceae Hafnia
Cluster1396	3.3e-05	0	Bacteria Proteobacteria Alphaproteobacteria Rhizobiales
Cluster1397	3.3e-05	0	Bacteria Bacteroidetes Sphingobacteria Sphingobacteriales Cytophagaceae Dyadobacter
Cluster6288	3.3e-05	0	Bacteria Bacteroidetes Flavobacteria Flavobacteriales Flavobacteriaceae
Cluster286	3.3e-05	0	Bacteria Bacteroidetes Flavobacteria Flavobacteriales Flavobacteriaceae Chryseobacterium
Cluster284	3.3e-05	0	Bacteria Firmicutes Bacilli Bacillales Staphylococcaceae Staphylococcus
Cluster1948	3.3e-05	0	Bacteria Firmicutes Bacilli Bacillales Bacillaceae Vulcanibacillus
Cluster4532	3.3e-05	0	Bacteria Firmicutes Erysipelotrichi Erysipelotrichales Erysipelotrichaceae Turicibacter
Cluster5000	3.3e-05	0	Bacteria Proteobacteria Gammaproteobacteria Enterobacteriales Enterobacteriaceae
Cluster2166	3.3e-05	0	Bacteria Proteobacteria Gammaproteobacteria Pseudomonadales Moraxellaceae
Cluster747	3.3e-05	0	Bacteria Firmicutes Bacilli Bacillales Caryophanaceae Caryophanon
Cluster744	3.3e-05	0	Bacteria Firmicutes Bacilli Bacillales Alicyclobacillaceae Alicyclobacillus
Cluster5588	3.3e-05	0	Bacteria Proteobacteria Alphaproteobacteria Rhizobiales Bradyrhizobiaceae Rhodopseudomonas
Cluster2372	3.3e-05	0	Bacteria Firmicutes Erysipelotrichi Erysipelotrichales Erysipelotrichaceae Turicibacter
Cluster7273	3.3e-05	0	Bacteria Firmicutes Bacilli Lactobacillales Lactobacillaceae Lactobacillus
Cluster1723	3.3e-05	0	Bacteria Proteobacteria Alphaproteobacteria Rhizobiales Bradyrhizobiaceae Bradyrhizobium
Cluster243	3.3e-05	0	Bacteria Proteobacteria Gammaproteobacteria
Cluster2357	3.3e-05	0	Bacteria Firmicutes Bacilli Bacillales
Cluster1411	3.3e-05	0	Bacteria Bacteroidetes Sphingobacteria Sphingobacteriales Sphingobacteriaceae Olivibacter
Cluster1078	3.3e-05	0	Bacteria Firmicutes Clostridia Clostridiales Peptococcaceae Desulfitibacter
Cluster6061	3.3e-05	0	Bacteria Proteobacteria Alphaproteobacteria Rhizobiales Bradyrhizobiaceae Bradyrhizobium
Cluster1485	3.3e-05	0	Bacteria Firmicutes Bacilli Bacillales
Cluster4966	3.3e-05	0	Bacteria Firmicutes Bacilli Bacillales Bacillaceae Aquisalibacillus
Cluster4965	3.3e-05	0	Bacteria Proteobacteria Alphaproteobacteria Rhizobiales Phyllobacteriaceae Hoeflea
Cluster2102	3.3e-05	0	Bacteria Proteobacteria Alphaproteobacteria Rhizobiales Bradyrhizobiaceae Bradyrhizobium
Cluster4792	3.3e-05	0	Bacteria Firmicutes Bacilli Bacillales Alicyclobacillaceae Alicyclobacillus
Cluster1270	3.3e-05	0	Bacteria Firmicutes Bacilli Lactobacillales
Cluster1274	3.3e-05	0	Bacteria Proteobacteria Gammaproteobacteria Pseudomonadales Moraxellaceae Alkanindiges
Cluster4573	3.3e-05	0	Bacteria Fusobacteria Fusobacteria Fusobacteriales Fusobacteriaceae Fusobacterium
Cluster8132	3.3e-05	0	Bacteria Proteobacteria Gammaproteobacteria
Cluster1250	3.3e-05	0	Bacteria Bacteroidetes Flavobacteria Flavobacteriales Flavobacteriaceae Riemerella
Cluster3032	2.2e-05	3.4e-05	Bacteria Firmicutes Bacilli Bacillales Staphylococcaceae Staphylococcus
Cluster6759	2.2e-05	3.4e-05	Bacteria Proteobacteria Gammaproteobacteria Xanthomonadales Xanthomonadaceae Stenotrophomonas
Cluster673	2.2e-05	0.000205	Bacteria Proteobacteria Gammaproteobacteria Oceanospirillales
Cluster4075	2.2e-05	0.000171	Bacteria Proteobacteria Alphaproteobacteria Rhizobiales Bradyrhizobiaceae
Cluster3486	2.2e-05	9e-06	Bacteria Proteobacteria Betaproteobacteria
Cluster8373	2.2e-05	0.000247	Bacteria Proteobacteria Gammaproteobacteria Xanthomonadales Xanthomonadaceae Stenotrophomonas
Cluster3031	2.2e-05	6e-05	Bacteria Proteobacteria Alphaproteobacteria Rhizobiales Bradyrhizobiaceae Bradyrhizobium
Cluster8435	2.2e-05	1.7e-05	Bacteria Proteobacteria Betaproteobacteria Burkholderiales Burkholderiaceae
Cluster7663	2.2e-05	2.6e-05	Bacteria Proteobacteria Gammaproteobacteria Enterobacteriales Enterobacteriaceae Serratia
Cluster2737	2.2e-05	0.000375	Bacteria Proteobacteria Gammaproteobacteria Enterobacteriales Enterobacteriaceae Serratia
Cluster1149	2.2e-05	9e-06	Bacteria Proteobacteria Gammaproteobacteria Oceanospirillales Oceanospirillaceae Oceaniserpentilla
Cluster7608	2.2e-05	3.4e-05	Bacteria Firmicutes Bacilli Lactobacillales
Cluster1129	2.2e-05	0.000375	Bacteria Proteobacteria Alphaproteobacteria Rhizobiales Bradyrhizobiaceae Bradyrhizobium
Cluster7292	2.2e-05	0.000111	Bacteria Bacteroidetes Sphingobacteria Sphingobacteriales
Cluster1668	2.2e-05	0.000188	Bacteria Proteobacteria Alphaproteobacteria Rhizobiales Methylobacteriaceae Methylobacterium
Cluster3368	2.2e-05	8.5e-05	Bacteria Proteobacteria Betaproteobacteria Burkholderiales Oxalobacteraceae Naxibacter
Cluster3420	2.2e-05	0.000171	Bacteria Proteobacteria Gammaproteobacteria
Cluster7859	2.2e-05	0.003089	Bacteria Proteobacteria Gammaproteobacteria Pseudomonadales Moraxellaceae Enhydrobacter
Cluster7856	2.2e-05	0.000196	Bacteria Proteobacteria Gammaproteobacteria
Cluster7854	2.2e-05	2.6e-05	Bacteria
Cluster991	2.2e-05	0.000162	Bacteria Proteobacteria Alphaproteobacteria Rhizobiales Bradyrhizobiaceae Bradyrhizobium
Cluster7425	2.2e-05	0.001886	Bacteria Proteobacteria Betaproteobacteria Burkholderiales Alcaligenaceae
Cluster8006	2.2e-05	0.000119	Bacteria Actinobacteria Actinobacteria Rubrobacterales Rubrobacteraceae Rubrobacter
Cluster7408	2.2e-05	9.4e-05	Bacteria Proteobacteria Betaproteobacteria Burkholderiales Alcaligenaceae
Cluster8253	2.2e-05	1.7e-05	Bacteria Proteobacteria Gammaproteobacteria Enterobacteriales Enterobacteriaceae Serratia
Cluster7764	2.2e-05	4.3e-05	Bacteria Proteobacteria Gammaproteobacteria
Cluster307	2.2e-05	2.6e-05	Bacteria Proteobacteria Alphaproteobacteria Rhizobiales Bradyrhizobiaceae
Cluster2224	2.2e-05	1.7e-05	Bacteria Proteobacteria Gammaproteobacteria
Cluster1742	2.2e-05	5.1e-05	Bacteria Proteobacteria Alphaproteobacteria Rhizobiales Bradyrhizobiaceae Bradyrhizobium
Cluster8593	2.2e-05	1.7e-05	Bacteria Proteobacteria Alphaproteobacteria Rhizobiales Bradyrhizobiaceae Bradyrhizobium
Cluster1743	2.2e-05	6e-05	Bacteria Proteobacteria Alphaproteobacteria Rhizobiales
Cluster7914	2.2e-05	0.000145	Bacteria Proteobacteria Gammaproteobacteria Xanthomonadales Xanthomonadaceae Stenotrophomonas
Cluster8577	2.2e-05	0.000222	Bacteria Firmicutes Bacilli Bacillales
Cluster4088	2.2e-05	7.7e-05	Bacteria Proteobacteria Gammaproteobacteria Oceanospirillales Oceanospirillaceae
Cluster727	2.2e-05	0.000452	Bacteria Proteobacteria Gammaproteobacteria Pseudomonadales Moraxellaceae Enhydrobacter
Cluster1555	2.2e-05	0.000102	Bacteria Proteobacteria Alphaproteobacteria Rhizobiales
Cluster8677	2.2e-05	8.5e-05	Bacteria Proteobacteria Gammaproteobacteria Pseudomonadales Moraxellaceae Enhydrobacter
Cluster8671	2.2e-05	5.1e-05	Bacteria Proteobacteria Alphaproteobacteria Rhizobiales Bradyrhizobiaceae Bradyrhizobium
Cluster8538	2.2e-05	0.000171	Bacteria Proteobacteria Gammaproteobacteria Pseudomonadales Moraxellaceae Enhydrobacter
Cluster8531	2.2e-05	0.000102	Bacteria Proteobacteria Gammaproteobacteria
Cluster6921	2.2e-05	9e-06	Bacteria Proteobacteria Gammaproteobacteria Enterobacteriales Enterobacteriaceae
Cluster3296	2.2e-05	5.1e-05	Bacteria Proteobacteria Alphaproteobacteria Rhizobiales
Cluster8655	2.2e-05	4.3e-05	Bacteria Proteobacteria Alphaproteobacteria Sphingomonadales Sphingomonadaceae Novosphingobium
Cluster1906	2.2e-05	0.000299	Bacteria Proteobacteria Gammaproteobacteria Pseudomonadales Pseudomonadaceae Pseudomonas
Cluster7310	2.2e-05	0.000205	Bacteria Proteobacteria Gammaproteobacteria Oceanospirillales Halomonadaceae Salicola
Cluster6959	2.2e-05	0.000538	Bacteria Proteobacteria Betaproteobacteria Burkholderiales Alcaligenaceae
Cluster8630	2.2e-05	3.4e-05	Bacteria Actinobacteria Actinobacteria Actinomycetales
Cluster1167	2.2e-05	7.7e-05	Bacteria Proteobacteria Alphaproteobacteria Rhodobacterales Rhodobacteraceae
Cluster205	2.2e-05	0.000162	Bacteria Proteobacteria Gammaproteobacteria Oceanospirillales Oceanospirillaceae
Cluster804	2.2e-05	9.4e-05	Bacteria Proteobacteria Gammaproteobacteria Enterobacteriales Enterobacteriaceae Serratia
Cluster1254	2.2e-05	0.000375	Bacteria Proteobacteria Gammaproteobacteria Oceanospirillales Halomonadaceae
Cluster8341	2.2e-05	2.6e-05	Bacteria Actinobacteria Actinobacteria Actinomycetales
Cluster2886	2.2e-05	0.000188	Bacteria Proteobacteria Gammaproteobacteria Enterobacteriales Enterobacteriaceae Serratia
Cluster7355	2.2e-05	4.3e-05	Bacteria Proteobacteria Gammaproteobacteria
Cluster3922	2.2e-05	6e-05	Bacteria Proteobacteria Gammaproteobacteria Oceanospirillales
Cluster2295	2.2e-05	1.7e-05	Bacteria Actinobacteria Actinobacteria Actinomycetales
Cluster3008	2.2e-05	3.4e-05	Bacteria Proteobacteria Alphaproteobacteria
Cluster1634	2.2e-05	2.6e-05	Bacteria Proteobacteria Gammaproteobacteria
Cluster8641	2.2e-05	9e-06	Bacteria Proteobacteria Gammaproteobacteria
Cluster7285	2.2e-05	0.000307	Bacteria Proteobacteria Betaproteobacteria Burkholderiales Alcaligenaceae
Cluster7544	2.2e-05	9e-06	Bacteria Proteobacteria Alphaproteobacteria Rhizobiales Methylobacteriaceae Methylobacterium
Cluster7472	2.2e-05	2.6e-05	Bacteria Proteobacteria Betaproteobacteria Burkholderiales Alcaligenaceae Tetrathiobacter
Cluster930	2.2e-05	0.000145	Bacteria Proteobacteria Alphaproteobacteria
Cluster7454	2.2e-05	9e-06	Bacteria Proteobacteria Betaproteobacteria Burkholderiales Alcaligenaceae
Cluster7453	2.2e-05	0.000213	Bacteria Proteobacteria Betaproteobacteria Burkholderiales Alcaligenaceae
Cluster7849	2.2e-05	0.000299	Bacteria Proteobacteria Gammaproteobacteria
Cluster169	2.2e-05	0.000162	Bacteria Proteobacteria Gammaproteobacteria Enterobacteriales Enterobacteriaceae Serratia
Cluster1988	2.2e-05	0.000137	Bacteria Proteobacteria Alphaproteobacteria Rhodobacterales Rhodobacteraceae
Cluster1875	2.2e-05	0.000222	Bacteria Actinobacteria Actinobacteria Actinomycetales
Cluster5825	2.2e-05	3.4e-05	Bacteria Proteobacteria Gammaproteobacteria Oceanospirillales Oceanospirillaceae
Cluster7439	2.2e-05	9e-06	Bacteria Proteobacteria Betaproteobacteria
Cluster8041	2.2e-05	7.7e-05	Bacteria Proteobacteria Alphaproteobacteria Rhizobiales Methylobacteriaceae Methylobacterium
Cluster8033	2.2e-05	9e-06	Bacteria Firmicutes Bacilli Bacillales Bacillaceae
Cluster7205	2.2e-05	1.7e-05	Bacteria Proteobacteria Gammaproteobacteria Enterobacteriales Enterobacteriaceae
Cluster1831	2.2e-05	0.000427	Bacteria Proteobacteria Alphaproteobacteria Rhizobiales Methylobacteriaceae Methylobacterium
Cluster7692	2.2e-05	0.000316	Bacteria Proteobacteria Gammaproteobacteria Pseudomonadales Moraxellaceae Enhydrobacter
Cluster3593	2.2e-05	2.6e-05	Bacteria Proteobacteria Betaproteobacteria Burkholderiales Alcaligenaceae
Cluster7226	2.2e-05	0.000222	Bacteria Proteobacteria Alphaproteobacteria Rhizobiales Bradyrhizobiaceae
Cluster7905	2.2e-05	5.1e-05	Bacteria Firmicutes Bacilli Bacillales
Cluster1566	2.2e-05	0.000205	Bacteria Proteobacteria Alphaproteobacteria Rhodobacterales Rhodobacteraceae Paracoccus
Cluster3127	2.2e-05	3.4e-05	Bacteria Proteobacteria Alphaproteobacteria Rhodobacterales Rhodobacteraceae Paracoccus
Cluster1542	2.2e-05	6e-05	Bacteria Bacteroidetes Flavobacteria Flavobacteriales Flavobacteriaceae Chryseobacterium
Cluster1969	2.2e-05	9e-06	Bacteria Proteobacteria Gammaproteobacteria
Cluster2340	2.2e-05	0.000213	Bacteria Proteobacteria Alphaproteobacteria Rhizobiales Methylobacteriaceae Methylobacterium
Cluster8663	2.2e-05	7.7e-05	Bacteria Proteobacteria Gammaproteobacteria Pseudomonadales Moraxellaceae Enhydrobacter
Cluster8121	2.2e-05	0.000222	Bacteria Proteobacteria Alphaproteobacteria Rhizobiales Methylobacteriaceae Methylobacterium
Cluster7150	2.2e-05	5.1e-05	Bacteria Proteobacteria Betaproteobacteria
Cluster8310	2.2e-05	1.7e-05	Bacteria Proteobacteria Gammaproteobacteria Enterobacteriales Enterobacteriaceae
Cluster8317	2.2e-05	6.8e-05	Bacteria Proteobacteria Alphaproteobacteria
Cluster7798	2.2e-05	6e-05	Bacteria Actinobacteria Actinobacteria Actinomycetales
Cluster7792	2.2e-05	3.4e-05	Bacteria Firmicutes Bacilli Bacillales Bacillaceae Bacillus
Cluster8496	2.2e-05	5.1e-05	Bacteria Firmicutes Bacilli
Cluster7304	2.2e-05	0.000384	Bacteria Proteobacteria Gammaproteobacteria Oceanospirillales Halomonadaceae
Cluster5783	2.2e-05	0	Bacteria Firmicutes Bacilli Bacillales Paenibacillaceae Paenibacillus
Cluster180	2.2e-05	0	Bacteria Proteobacteria Gammaproteobacteria Pasteurellales Pasteurellaceae Aggregatibacter
Cluster2323	2.2e-05	0	Bacteria Proteobacteria Alphaproteobacteria Rhodospirillales Acetobacteraceae Swaminathania
Cluster2326	2.2e-05	0	Bacteria Proteobacteria Alphaproteobacteria Rhodospirillales Rhodospirillaceae Rhodospira
Cluster2324	2.2e-05	0	Bacteria Firmicutes Bacilli Bacillales Bacillaceae Aquisalibacillus
Cluster2325	2.2e-05	0	Bacteria Proteobacteria Alphaproteobacteria
Cluster4207	2.2e-05	0	Bacteria Firmicutes Bacilli Bacillales Alicyclobacillaceae Alicyclobacillus
Cluster7155	2.2e-05	0	Bacteria Firmicutes Bacilli Bacillales Bacillaceae Paraliobacillus
Cluster7329	2.2e-05	0	Bacteria Firmicutes Bacilli Lactobacillales Lactobacillaceae Lactobacillus
Cluster4016	2.2e-05	0	Bacteria Proteobacteria Gammaproteobacteria Enterobacteriales Enterobacteriaceae Serratia
Cluster3795	2.2e-05	0	Bacteria Firmicutes Bacilli Bacillales Alicyclobacillaceae Alicyclobacillus
Cluster3799	2.2e-05	0	Bacteria Proteobacteria Gammaproteobacteria Enterobacteriales Enterobacteriaceae
Cluster5051	2.2e-05	0	Bacteria Proteobacteria Alphaproteobacteria Rhodobacterales Rhodobacteraceae Roseivivax
Cluster4955	2.2e-05	0	Bacteria Firmicutes Bacilli Bacillales Bacillaceae Ureibacillus
Cluster4489	2.2e-05	0	Bacteria Bacteroidetes Flavobacteria Flavobacteriales Flavobacteriaceae Riemerella
Cluster6535	2.2e-05	0	Bacteria Proteobacteria Gammaproteobacteria Enterobacteriales Enterobacteriaceae
Cluster2308	2.2e-05	0	Bacteria Proteobacteria Gammaproteobacteria Pseudomonadales Moraxellaceae Alkanindiges
Cluster7795	2.2e-05	0	Bacteria Proteobacteria Gammaproteobacteria Enterobacteriales Enterobacteriaceae
Cluster5681	2.2e-05	0	Bacteria Proteobacteria Alphaproteobacteria Rhizobiales Methylobacteriaceae Methylobacterium
Cluster4620	2.2e-05	0	Bacteria Proteobacteria Gammaproteobacteria Enterobacteriales Enterobacteriaceae Citrobacter
Cluster3916	2.2e-05	0	Bacteria Firmicutes Bacilli Bacillales Caryophanaceae Caryophanon
Cluster4035	2.2e-05	0	Bacteria
Cluster6799	2.2e-05	0	Bacteria Proteobacteria Alphaproteobacteria Rhizobiales Bradyrhizobiaceae
Cluster1222	2.2e-05	0	Bacteria Actinobacteria Actinobacteria Actinomycetales
Cluster5510	2.2e-05	0	Bacteria Proteobacteria Gammaproteobacteria Oceanospirillales
Cluster8167	2.2e-05	0	Bacteria Firmicutes Bacilli
Cluster2091	2.2e-05	0	Bacteria Firmicutes Bacilli Lactobacillales Aerococcaceae Abiotrophia
Cluster2092	2.2e-05	0	Bacteria Actinobacteria Actinobacteria Actinomycetales
Cluster5290	2.2e-05	0	Bacteria Proteobacteria Alphaproteobacteria Rhizobiales Bradyrhizobiaceae Rhodopseudomonas
Cluster7365	2.2e-05	0	Bacteria Firmicutes Bacilli Lactobacillales Lactobacillaceae Lactobacillus
Cluster6187	2.2e-05	0	Bacteria Firmicutes Bacilli Bacillales Bacillaceae Vulcanibacillus
Cluster7512	2.2e-05	0	Bacteria Firmicutes Bacilli Lactobacillales Lactobacillaceae Lactobacillus
Cluster3783	2.2e-05	0	Bacteria Firmicutes Bacilli Bacillales Alicyclobacillaceae Alicyclobacillus
Cluster1032	2.2e-05	0	Bacteria Firmicutes Bacilli Bacillales Bacillaceae
Cluster6789	2.2e-05	0	Bacteria Proteobacteria Gammaproteobacteria
Cluster1257	2.2e-05	0	Bacteria Firmicutes Bacilli Bacillales Bacillaceae Ureibacillus
Cluster2317	2.2e-05	0	Bacteria Proteobacteria Gammaproteobacteria Enterobacteriales Enterobacteriaceae Hafnia
Cluster7788	2.2e-05	0	Bacteria Firmicutes Bacilli Bacillales Staphylococcaceae Staphylococcus
Cluster5693	2.2e-05	0	Bacteria Proteobacteria
Cluster4612	2.2e-05	0	Bacteria Firmicutes Bacilli Bacillales
Cluster3045	2.2e-05	0	Bacteria Proteobacteria Alphaproteobacteria Rhizobiales Bradyrhizobiaceae Bradyrhizobium
Cluster8652	2.2e-05	0	Bacteria Proteobacteria Gammaproteobacteria Enterobacteriales Enterobacteriaceae Serratia
Cluster3606	2.2e-05	0	Bacteria Firmicutes Bacilli Bacillales Alicyclobacillaceae Alicyclobacillus
Cluster3904	2.2e-05	0	Bacteria Proteobacteria Gammaproteobacteria Enterobacteriales Enterobacteriaceae Thorsellia
Cluster2500	2.2e-05	0	Bacteria Firmicutes Bacilli Bacillales Alicyclobacillaceae Alicyclobacillus
Cluster2501	2.2e-05	0	Bacteria Proteobacteria
Cluster7370	2.2e-05	0	Bacteria Firmicutes Bacilli Lactobacillales Lactobacillaceae Lactobacillus
Cluster6508	2.2e-05	0	Bacteria Proteobacteria Alphaproteobacteria Rhizobiales
Cluster6509	2.2e-05	0	Bacteria Proteobacteria Gammaproteobacteria Oceanospirillales Halomonadaceae Halomonas
Cluster6501	2.2e-05	0	Bacteria Proteobacteria Alphaproteobacteria Rhodospirillales Acetobacteraceae Acidomonas
Cluster6762	2.2e-05	0	Bacteria Proteobacteria Gammaproteobacteria Pseudomonadales Moraxellaceae
Cluster5263	2.2e-05	0	Bacteria Firmicutes Bacilli Bacillales Thermoactinomycetaceae Planifilum
Cluster2085	2.2e-05	0	Bacteria Firmicutes Bacilli
Cluster7103	2.2e-05	0	Bacteria Proteobacteria Gammaproteobacteria Enterobacteriales Enterobacteriaceae
Cluster3028	2.2e-05	0	Bacteria Proteobacteria Alphaproteobacteria Rhizobiales Bradyrhizobiaceae Bradyrhizobium
Cluster4458	2.2e-05	0	Bacteria Proteobacteria Alphaproteobacteria
Cluster4904	2.2e-05	0	Bacteria Firmicutes Bacilli Bacillales
Cluster8171	2.2e-05	0	Bacteria Actinobacteria Actinobacteria Actinomycetales
Cluster6999	2.2e-05	0	Bacteria
Cluster81	2.2e-05	0	Bacteria Proteobacteria Alphaproteobacteria Rhizobiales Bradyrhizobiaceae Bradyrhizobium
Cluster1179	2.2e-05	0	Bacteria Firmicutes Bacilli
Cluster2526	2.2e-05	0	Bacteria
Cluster2523	2.2e-05	0	Bacteria Firmicutes Erysipelotrichi Erysipelotrichales Erysipelotrichaceae Turicibacter
Cluster2296	2.2e-05	0	Bacteria Proteobacteria Gammaproteobacteria
Cluster6749	2.2e-05	0	Bacteria Firmicutes Bacilli Lactobacillales Lactobacillaceae Lactobacillus
Cluster6830	2.2e-05	0	Bacteria Proteobacteria Gammaproteobacteria Alteromonadales Alteromonadaceae Marinobacter
Cluster3007	2.2e-05	0	Bacteria Proteobacteria Alphaproteobacteria Rhizobiales Bradyrhizobiaceae Bradyrhizobium
Cluster3009	2.2e-05	0	Bacteria Proteobacteria Alphaproteobacteria Rhizobiales Bradyrhizobiaceae
Cluster5387	2.2e-05	0	Bacteria Firmicutes Bacilli Bacillales Listeriaceae Brochothrix
Cluster1994	2.2e-05	0	Bacteria Firmicutes Bacilli
Cluster7801	2.2e-05	0	Bacteria Actinobacteria Actinobacteria Actinomycetales Micrococcaceae
Cluster2549	2.2e-05	0	Bacteria Proteobacteria Gammaproteobacteria Oceanospirillales Oceanospirillaceae Bermanella
Cluster2540	2.2e-05	0	Bacteria
Cluster4061	2.2e-05	0	Bacteria Proteobacteria Gammaproteobacteria Enterobacteriales Enterobacteriaceae Thorsellia
Cluster5655	2.2e-05	0	Bacteria
Cluster2729	2.2e-05	0	Bacteria Actinobacteria Actinobacteria Actinomycetales
Cluster663	2.2e-05	0	Bacteria Proteobacteria Betaproteobacteria Burkholderiales
Cluster1636	2.2e-05	0	Bacteria Proteobacteria Gammaproteobacteria Oceanospirillales
Cluster44	2.2e-05	0	Bacteria Proteobacteria Gammaproteobacteria Pseudomonadales Moraxellaceae
Cluster4417	2.2e-05	0	Bacteria Firmicutes Bacilli Bacillales
Cluster2046	2.2e-05	0	Bacteria Actinobacteria Actinobacteria Actinomycetales Actinosynnemataceae
Cluster7671	2.2e-05	0	Bacteria Firmicutes Bacilli Lactobacillales Lactobacillaceae Lactobacillus
Cluster6815	2.2e-05	0	Bacteria Proteobacteria Gammaproteobacteria Xanthomonadales Xanthomonadaceae
Cluster3967	2.2e-05	0	Bacteria
Cluster2566	2.2e-05	0	Bacteria Proteobacteria Alphaproteobacteria Rhodobacterales Rhodobacteraceae
Cluster2567	2.2e-05	0	Bacteria Proteobacteria Alphaproteobacteria Rhizobiales Bradyrhizobiaceae Bradyrhizobium
Cluster2569	2.2e-05	0	Bacteria
Cluster7280	2.2e-05	0	Bacteria Firmicutes Bacilli Lactobacillales Lactobacillaceae Lactobacillus
Cluster3618	2.2e-05	0	Bacteria Actinobacteria Actinobacteria Actinomycetales Micrococcaceae Micrococcus
Cluster8560	2.2e-05	0	Bacteria Proteobacteria Gammaproteobacteria Pseudomonadales Pseudomonadaceae Pseudomonas
Cluster2398	2.2e-05	0	Bacteria Firmicutes Bacilli Bacillales
Cluster2396	2.2e-05	0	Bacteria Proteobacteria Alphaproteobacteria Rhodobacterales Rhodobacteraceae Marivita
Cluster2395	2.2e-05	0	Bacteria Firmicutes Bacilli Bacillales
Cluster2029	2.2e-05	0	Bacteria Proteobacteria Alphaproteobacteria Rhizobiales Aurantimonadaceae Martelella
Cluster2027	2.2e-05	0	Bacteria Proteobacteria Gammaproteobacteria Pseudomonadales Moraxellaceae Alkanindiges
Cluster2021	2.2e-05	0	Bacteria Firmicutes Bacilli
Cluster2022	2.2e-05	0	Bacteria Proteobacteria Gammaproteobacteria Enterobacteriales Enterobacteriaceae Thorsellia
Cluster2001	2.2e-05	0	Bacteria Firmicutes Clostridia
Cluster6581	2.2e-05	0	Bacteria Proteobacteria Gammaproteobacteria
Cluster2588	2.2e-05	0	Bacteria Firmicutes Bacilli
Cluster2587	2.2e-05	0	Bacteria Bacteroidetes Flavobacteria Flavobacteriales Flavobacteriaceae
Cluster2582	2.2e-05	0	Bacteria Firmicutes Bacilli Bacillales
Cluster2581	2.2e-05	0	Bacteria Firmicutes Bacilli Bacillales
Cluster2761	2.2e-05	0	Bacteria Bacteroidetes Flavobacteria Flavobacteriales Flavobacteriaceae Wautersiella
Cluster6462	2.2e-05	0	Bacteria Proteobacteria Alphaproteobacteria Rhodobacterales Rhodobacteraceae Pelagicola
Cluster5166	2.2e-05	0	Bacteria Bacteroidetes Flavobacteria Flavobacteriales Flavobacteriaceae Croceibacter
Cluster5163	2.2e-05	0	Bacteria
Cluster7181	2.2e-05	0	Bacteria Proteobacteria Alphaproteobacteria
Cluster6321	2.2e-05	0	Bacteria Proteobacteria Betaproteobacteria Burkholderiales
Cluster4366	2.2e-05	0	Bacteria Proteobacteria Alphaproteobacteria Rhodobacterales Rhodobacteraceae Pelagicola
Cluster168	2.2e-05	0	Bacteria Firmicutes Erysipelotrichi Erysipelotrichales Erysipelotrichaceae
Cluster6449	2.2e-05	0	Bacteria
Cluster1465	2.2e-05	0	Bacteria Firmicutes Bacilli Lactobacillales Aerococcaceae Abiotrophia
Cluster1981	2.2e-05	0	Bacteria Proteobacteria Alphaproteobacteria Rhizobiales Methylobacteriaceae Methylobacterium
Cluster1985	2.2e-05	0	Bacteria Firmicutes Bacilli Bacillales
Cluster3654	2.2e-05	0	Bacteria Actinobacteria Actinobacteria Actinomycetales Actinosynnemataceae
Cluster3431	2.2e-05	0	Bacteria Proteobacteria Gammaproteobacteria Enterobacteriales Enterobacteriaceae Escherichia Shigella
Cluster3339	2.2e-05	0	Bacteria Proteobacteria Gammaproteobacteria Pseudomonadales Moraxellaceae
Cluster8480	2.2e-05	0	Bacteria Firmicutes Bacilli Lactobacillales Lactobacillaceae Lactobacillus
Cluster142	2.2e-05	0	Bacteria Proteobacteria Gammaproteobacteria Pasteurellales Pasteurellaceae Aggregatibacter
Cluster4836	2.2e-05	0	Bacteria Firmicutes Bacilli Bacillales Alicyclobacillaceae Alicyclobacillus
Cluster4347	2.2e-05	0	Bacteria Firmicutes Bacilli Bacillales Caryophanaceae Caryophanon
Cluster2422	2.2e-05	0	Bacteria Proteobacteria Gammaproteobacteria Pasteurellales Pasteurellaceae Aggregatibacter
Cluster3880	2.2e-05	0	Bacteria Bacteroidetes Flavobacteria Flavobacteriales Flavobacteriaceae
Cluster3883	2.2e-05	0	Bacteria Firmicutes Erysipelotrichi Erysipelotrichales Erysipelotrichaceae Turicibacter
Cluster6134	2.2e-05	0	Bacteria Firmicutes Bacilli
Cluster22	2.2e-05	0	Bacteria Firmicutes Bacilli
Cluster1967	2.2e-05	0	Bacteria Firmicutes Bacilli Bacillales
Cluster3621	2.2e-05	0	Bacteria Firmicutes Bacilli Bacillales Alicyclobacillaceae Alicyclobacillus
Cluster5143	2.2e-05	0	Bacteria Proteobacteria Alphaproteobacteria Rhizobiales Bradyrhizobiaceae Rhodopseudomonas
Cluster5661	2.2e-05	0	Bacteria Firmicutes Bacilli Bacillales
Cluster3678	2.2e-05	0	Bacteria Proteobacteria Gammaproteobacteria Pasteurellales Pasteurellaceae Aggregatibacter
Cluster3414	2.2e-05	0	Bacteria Firmicutes Bacilli Bacillales
Cluster906	2.2e-05	0	Bacteria Proteobacteria Gammaproteobacteria
Cluster2409	2.2e-05	0	Bacteria Proteobacteria Alphaproteobacteria Rhizobiales Bradyrhizobiaceae Bradyrhizobium
Cluster2404	2.2e-05	0	Bacteria Proteobacteria Alphaproteobacteria Rhizobiales Bradyrhizobiaceae Bradyrhizobium
Cluster2400	2.2e-05	0	Bacteria Proteobacteria Alphaproteobacteria Rhizobiales Bradyrhizobiaceae Rhodopseudomonas
Cluster5186	2.2e-05	0	Bacteria Firmicutes Clostridia Clostridiales Clostridiaceae Geosporobacter
Cluster5180	2.2e-05	0	Bacteria Firmicutes Clostridia Clostridiales
Cluster4586	2.2e-05	0	Bacteria Proteobacteria Alphaproteobacteria Rhodobacterales Rhodobacteraceae
Cluster6155	2.2e-05	0	Bacteria Firmicutes
Cluster6152	2.2e-05	0	Bacteria Firmicutes Bacilli Lactobacillales
Cluster5788	2.2e-05	0	Bacteria Firmicutes Bacilli
Cluster2254	2.2e-05	0	Bacteria
Cluster314	2.2e-05	0	Bacteria Proteobacteria Gammaproteobacteria Xanthomonadales Xanthomonadaceae Stenotrophomonas
Cluster313	2.2e-05	0	Bacteria Proteobacteria Gammaproteobacteria
Cluster6612	2.2e-05	0	Bacteria Actinobacteria Actinobacteria Actinomycetales Actinosynnemataceae Lentzea
Cluster1982	2.2e-05	0	Bacteria Bacteroidetes Sphingobacteria Sphingobacteriales Cytophagaceae
Cluster3737	2.2e-05	0	Bacteria Proteobacteria Gammaproteobacteria Enterobacteriales Enterobacteriaceae Hafnia
Cluster5473	2.2e-05	0	Bacteria Firmicutes Clostridia Clostridiales Lachnospiraceae Syntrophococcus
Cluster3843	2.2e-05	0	Bacteria Actinobacteria Actinobacteria Actinomycetales Micrococcaceae
Cluster1972	2.2e-05	0	Bacteria Proteobacteria Gammaproteobacteria
Cluster100	2.2e-05	0	Bacteria Firmicutes Clostridia Clostridiales Veillonellaceae Selenomonas
Cluster2273	2.2e-05	0	Bacteria Firmicutes Bacilli Lactobacillales Aerococcaceae Abiotrophia
Cluster6639	2.2e-05	0	Bacteria Firmicutes Bacilli Bacillales Alicyclobacillaceae Alicyclobacillus
Cluster3822	2.2e-05	0	Bacteria Proteobacteria Alphaproteobacteria Rhizobiales Bradyrhizobiaceae Bradyrhizobium
Cluster1714	2.2e-05	0	Bacteria Firmicutes Bacilli Bacillales
Cluster1970	2.2e-05	0	Bacteria Proteobacteria
Cluster6650	2.2e-05	0	Bacteria Proteobacteria Gammaproteobacteria
Cluster6654	2.2e-05	0	Bacteria Firmicutes Bacilli Bacillales
Cluster5771	2.2e-05	0	Bacteria Proteobacteria Alphaproteobacteria
Cluster4525	2.2e-05	0	Bacteria Firmicutes Bacilli
Cluster3806	2.2e-05	0	Bacteria Firmicutes Bacilli Lactobacillales Lactobacillaceae Lactobacillus
Cluster2608	2.2e-05	0	Bacteria Fusobacteria Fusobacteria Fusobacteriales Fusobacteriaceae Fusobacterium
Cluster2601	2.2e-05	0	Bacteria Firmicutes
Cluster910	2.2e-05	0	Bacteria Firmicutes Bacilli Lactobacillales Lactobacillaceae Lactobacillus
Cluster5298	2.2e-05	0	Bacteria Proteobacteria Gammaproteobacteria
Cluster271	2.2e-05	0	Bacteria Firmicutes Bacilli Bacillales Bacillaceae
Cluster3772	2.2e-05	0	Bacteria Proteobacteria Alphaproteobacteria Rhizobiales Bradyrhizobiaceae Bradyrhizobium
Cluster1731	2.2e-05	0	Bacteria Proteobacteria Alphaproteobacteria Sphingomonadales Sphingomonadaceae Novosphingobium
Cluster6014	2.2e-05	0	Bacteria Proteobacteria Alphaproteobacteria Rhizobiales Bradyrhizobiaceae Rhodopseudomonas
Cluster2362	2.2e-05	0	Bacteria Firmicutes Clostridia Clostridiales Peptococcaceae Cryptanaerobacter
Cluster2368	2.2e-05	0	Bacteria Firmicutes Bacilli Bacillales Caryophanaceae Caryophanon
Cluster2369	2.2e-05	0	Bacteria Firmicutes Bacilli Lactobacillales Aerococcaceae Abiotrophia
Cluster1931	2.2e-05	0	Bacteria Proteobacteria Gammaproteobacteria Oceanospirillales Alcanivoracaceae Alcanivorax
Cluster1937	2.2e-05	0	Bacteria Proteobacteria Gammaproteobacteria Oceanospirillales Halomonadaceae Halomonas
Cluster4506	2.2e-05	0	Bacteria Firmicutes Bacilli
Cluster4192	2.2e-05	0	Bacteria Firmicutes Bacilli Lactobacillales Lactobacillaceae Lactobacillus
Cluster2349	2.2e-05	0	Bacteria Firmicutes
Cluster4229	2.2e-05	0	Bacteria Proteobacteria Gammaproteobacteria Enterobacteriales Enterobacteriaceae
Cluster4221	2.2e-05	0	Bacteria Proteobacteria Alphaproteobacteria Rhodospirillales Acetobacteraceae Acidomonas
Cluster5577	2.2e-05	0	Bacteria Actinobacteria Actinobacteria Actinomycetales Micromonosporaceae Catelliglobosispora
Cluster4998	2.2e-05	0	Bacteria Proteobacteria Gammaproteobacteria Pasteurellales Pasteurellaceae Aggregatibacter
Cluster6076	2.2e-05	0	Bacteria Proteobacteria Alphaproteobacteria
Cluster2175	2.2e-05	0	Bacteria Firmicutes Clostridia Clostridiales Peptococcaceae Desulfitibacter
Cluster2170	2.2e-05	0	Bacteria Firmicutes Clostridia Clostridiales Lachnospiraceae Syntrophococcus
Cluster2179	2.2e-05	0	Bacteria Proteobacteria Gammaproteobacteria Pasteurellales Pasteurellaceae Aggregatibacter
Cluster231	2.2e-05	0	Bacteria Proteobacteria Gammaproteobacteria
Cluster6205	2.2e-05	0	Bacteria Firmicutes Bacilli Bacillales Alicyclobacillaceae Alicyclobacillus
Cluster6206	2.2e-05	0	Bacteria Proteobacteria Alphaproteobacteria Rhizobiales Bradyrhizobiaceae
Cluster6209	2.2e-05	0	Bacteria Proteobacteria Gammaproteobacteria Pseudomonadales Moraxellaceae Alkanindiges
Cluster5032	2.2e-05	0	Bacteria Firmicutes Bacilli Bacillales Caryophanaceae Caryophanon
Cluster7581	2.2e-05	0	Bacteria Actinobacteria Actinobacteria Actinomycetales
Cluster6773	2.2e-05	0	Bacteria Firmicutes Erysipelotrichi Erysipelotrichales Erysipelotrichaceae Erysipelothrix
Cluster2519	2.2e-05	0	Bacteria Firmicutes Bacilli Bacillales Alicyclobacillaceae Alicyclobacillus
Cluster1047	2.2e-05	0	Bacteria Actinobacteria Actinobacteria Actinomycetales
Cluster855	2.2e-05	0	Bacteria Proteobacteria Alphaproteobacteria Rhodobacterales Rhodobacteraceae Paracoccus
Cluster195	2.2e-05	0	Bacteria Firmicutes Bacilli Lactobacillales Enterococcaceae Pilibacter
Cluster6510	2.2e-05	0	Bacteria Firmicutes Bacilli Bacillales
Cluster6513	2.2e-05	0	Bacteria
Cluster5892	2.2e-05	0	Bacteria Proteobacteria Alphaproteobacteria Rhizobiales Methylobacteriaceae Methylobacterium
Cluster5098	2.2e-05	0	Bacteria Firmicutes Bacilli Bacillales Paenibacillaceae Paenibacillus
Cluster8413	2.2e-05	0	Bacteria Actinobacteria Actinobacteria Actinomycetales Corynebacteriaceae Corynebacterium
Cluster3039	2.2e-05	0	Bacteria Actinobacteria Actinobacteria Actinomycetales
Cluster2078	2.2e-05	0	Bacteria Proteobacteria Gammaproteobacteria
Cluster2070	2.2e-05	0	Bacteria Firmicutes Bacilli Bacillales
Cluster2071	2.2e-05	0	Bacteria Firmicutes Bacilli Bacillales
Cluster6827	2.2e-05	0	Bacteria Proteobacteria Alphaproteobacteria Rhizobiales Bradyrhizobiaceae Bradyrhizobium
Cluster7483	2.2e-05	0	Bacteria Firmicutes Bacilli Bacillales Staphylococcaceae Macrococcus
Cluster7488	2.2e-05	0	Bacteria Proteobacteria
Cluster6756	2.2e-05	0	Bacteria Actinobacteria Actinobacteria Actinomycetales
Cluster1888	2.2e-05	0	Bacteria Firmicutes Bacilli Bacillales
Cluster5700	2.2e-05	0	Bacteria Proteobacteria Gammaproteobacteria Enterobacteriales Enterobacteriaceae Serratia
Cluster2539	2.2e-05	0	Bacteria Proteobacteria
Cluster2530	2.2e-05	0	Bacteria Firmicutes Bacilli Lactobacillales
Cluster3488	2.2e-05	0	Bacteria Actinobacteria Actinobacteria Actinomycetales Micrococcaceae Nesterenkonia
Cluster873	2.2e-05	0	Bacteria Proteobacteria Gammaproteobacteria
Cluster876	2.2e-05	0	Bacteria Firmicutes Bacilli Bacillales
Cluster6392	2.2e-05	0	Bacteria Actinobacteria Actinobacteria Acidimicrobiales Acidimicrobiaceae Ferrithrix
Cluster7349	2.2e-05	0	Bacteria Proteobacteria Alphaproteobacteria Rhizobiales Bradyrhizobiaceae Bradyrhizobium
Cluster5135	2.2e-05	0	Bacteria Firmicutes Bacilli Bacillales
Cluster5133	2.2e-05	0	Bacteria Proteobacteria Alphaproteobacteria Rhizobiales Bradyrhizobiaceae Rhodopseudomonas
Cluster6536	2.2e-05	0	Bacteria Proteobacteria Gammaproteobacteria Enterobacteriales Enterobacteriaceae Serratia
Cluster895	2.2e-05	0	Bacteria Firmicutes Bacilli Bacillales
Cluster4534	2.2e-05	0	Bacteria Proteobacteria Alphaproteobacteria Rhodobacterales Rhodobacteraceae
Cluster59	2.2e-05	0	Bacteria Proteobacteria Alphaproteobacteria Rhizobiales Bradyrhizobiaceae Rhodopseudomonas
Cluster4644	2.2e-05	0	Bacteria Actinobacteria Actinobacteria Actinomycetales Actinosynnemataceae Lentzea
Cluster4392	2.2e-05	0	Bacteria Actinobacteria Actinobacteria Actinomycetales
Cluster7462	2.2e-05	0	Bacteria Proteobacteria Gammaproteobacteria Enterobacteriales Enterobacteriaceae
Cluster6737	2.2e-05	0	Bacteria Proteobacteria Gammaproteobacteria Pasteurellales Pasteurellaceae Aggregatibacter
Cluster6733	2.2e-05	0	Bacteria Proteobacteria Alphaproteobacteria Rhodospirillales Acetobacteraceae Acidomonas
Cluster5728	2.2e-05	0	Bacteria Firmicutes Bacilli Bacillales Bacillaceae Vulcanibacillus
Cluster2555	2.2e-05	0	Bacteria Firmicutes Bacilli Bacillales Alicyclobacillaceae Alicyclobacillus
Cluster2550	2.2e-05	0	Bacteria Proteobacteria Gammaproteobacteria
Cluster2382	2.2e-05	0	Bacteria Firmicutes Bacilli Bacillales Thermoactinomycetaceae Planifilum
Cluster2030	2.2e-05	0	Bacteria Proteobacteria Alphaproteobacteria Rhodobacterales Rhodobacteraceae Marivita
Cluster1128	2.2e-05	0	Bacteria Proteobacteria Gammaproteobacteria Pasteurellales Pasteurellaceae Aggregatibacter
Cluster8564	2.2e-05	0	Bacteria
Cluster5355	2.2e-05	0	Bacteria Cyanobacteria Cyanobacteria Family
Cluster6470	2.2e-05	0	Bacteria Bacteroidetes Flavobacteria Flavobacteriales Flavobacteriaceae Riemerella
Cluster2576	2.2e-05	0	Bacteria Firmicutes Bacilli Bacillales Bacillaceae
Cluster74	2.2e-05	0	Bacteria Proteobacteria Gammaproteobacteria Pasteurellales Pasteurellaceae Aggregatibacter
Cluster7444	2.2e-05	0	Bacteria Proteobacteria
Cluster7446	2.2e-05	0	Bacteria Proteobacteria Gammaproteobacteria Oceanospirillales Halomonadaceae Halomonas
Cluster2011	2.2e-05	0	Bacteria Bacteroidetes Flavobacteria Flavobacteriales Flavobacteriaceae Riemerella
Cluster6863	2.2e-05	0	Bacteria Firmicutes Bacilli Lactobacillales Lactobacillaceae Lactobacillus
Cluster6718	2.2e-05	0	Bacteria Actinobacteria Actinobacteria Actinomycetales
Cluster6712	2.2e-05	0	Bacteria Proteobacteria Gammaproteobacteria Pseudomonadales Moraxellaceae Alkanindiges
Cluster1455	2.2e-05	0	Bacteria Firmicutes Bacilli Bacillales
Cluster4686	2.2e-05	0	Bacteria Firmicutes Bacilli Bacillales Alicyclobacillaceae Alicyclobacillus
Cluster5486	2.2e-05	0	Bacteria Firmicutes Erysipelotrichi Erysipelotrichales Erysipelotrichaceae Turicibacter
Cluster4429	2.2e-05	0	Bacteria
Cluster4356	2.2e-05	0	Bacteria Firmicutes Bacilli Bacillales
Cluster3644	2.2e-05	0	Bacteria Actinobacteria Actinobacteria Actinomycetales
Cluster4146	2.2e-05	0	Bacteria Bacteroidetes Bacteroidia Bacteroidales Prevotellaceae Prevotella
Cluster3421	2.2e-05	0	Bacteria Actinobacteria Actinobacteria Actinomycetales
Cluster2593	2.2e-05	0	Bacteria Firmicutes
Cluster2596	2.2e-05	0	Bacteria Firmicutes
Cluster345	2.2e-05	0	Bacteria Firmicutes Erysipelotrichi Erysipelotrichales Erysipelotrichaceae
Cluster2432	2.2e-05	0	Bacteria Actinobacteria Actinobacteria Acidimicrobiales Acidimicrobiaceae Acidimicrobium
Cluster2433	2.2e-05	0	Bacteria
Cluster2431	2.2e-05	0	Bacteria Firmicutes Erysipelotrichi Erysipelotrichales Erysipelotrichaceae Erysipelothrix
Cluster4376	2.2e-05	0	Bacteria Firmicutes Bacilli Lactobacillales Lactobacillaceae Lactobacillus
Cluster30	2.2e-05	0	Bacteria Proteobacteria Gammaproteobacteria
Cluster2371	2.2e-05	0	Bacteria Proteobacteria Alphaproteobacteria
Cluster2202	2.2e-05	0	Bacteria Firmicutes Bacilli Bacillales
Cluster2205	2.2e-05	0	Bacteria Bacteroidetes Sphingobacteria Sphingobacteriales
Cluster3665	2.2e-05	0	Bacteria Actinobacteria Actinobacteria Acidimicrobiales Acidimicrobiaceae Ferrithrix
Cluster4123	2.2e-05	0	Bacteria Firmicutes Bacilli Bacillales Sporolactobacillaceae Sinobaca
Cluster3660	2.2e-05	0	Bacteria Firmicutes Bacilli Lactobacillales
Cluster3895	2.2e-05	0	Bacteria Proteobacteria Gammaproteobacteria Pasteurellales Pasteurellaceae Aggregatibacter
Cluster3894	2.2e-05	0	Bacteria Firmicutes Bacilli Bacillales Bacillaceae
Cluster2410	2.2e-05	0	Bacteria Firmicutes Bacilli Bacillales Bacillaceae Aquisalibacillus
Cluster7768	2.2e-05	0	Bacteria Actinobacteria Actinobacteria Actinomycetales Micrococcaceae Nesterenkonia
Cluster154	2.2e-05	0	Bacteria Firmicutes Bacilli Bacillales Staphylococcaceae Staphylococcus
Cluster6294	2.2e-05	0	Bacteria Proteobacteria Gammaproteobacteria Pseudomonadales Moraxellaceae
Cluster5190	2.2e-05	0	Bacteria Proteobacteria Gammaproteobacteria Enterobacteriales Enterobacteriaceae Hafnia
Cluster4829	2.2e-05	0	Bacteria Proteobacteria
Cluster4825	2.2e-05	0	Bacteria Firmicutes
Cluster1287	2.2e-05	0	Bacteria Firmicutes Bacilli Bacillales Planococcaceae Bhargavaea
Cluster2221	2.2e-05	0	Bacteria Bacteroidetes Sphingobacteria Sphingobacteriales
Cluster306	2.2e-05	0	Bacteria Firmicutes Bacilli Bacillales
Cluster304	2.2e-05	0	Bacteria Proteobacteria Gammaproteobacteria Oceanospirillales Oceanospirillaceae Neptuniibacter
Cluster3688	2.2e-05	0	Bacteria Actinobacteria Actinobacteria Rubrobacterales Rubrobacteraceae Rubrobacter
Cluster3684	2.2e-05	0	Bacteria Firmicutes Bacilli Lactobacillales Lactobacillaceae Lactobacillus
Cluster2227	2.2e-05	0	Bacteria Proteobacteria Gammaproteobacteria
Cluster6379	2.2e-05	0	Bacteria Proteobacteria Gammaproteobacteria Enterobacteriales Enterobacteriaceae
Cluster4332	2.2e-05	0	Bacteria Firmicutes Bacilli Bacillales Caryophanaceae Caryophanon
Cluster3873	2.2e-05	0	Bacteria Firmicutes Bacilli Bacillales Bacillaceae
Cluster7028	2.2e-05	0	Bacteria Proteobacteria Alphaproteobacteria Rhizobiales Bradyrhizobiaceae Rhodopseudomonas
Cluster4598	2.2e-05	0	Bacteria Proteobacteria Alphaproteobacteria Rhizobiales Bradyrhizobiaceae Rhodopseudomonas
Cluster4590	2.2e-05	0	Bacteria Firmicutes Bacilli Lactobacillales Lactobacillaceae Lactobacillus
Cluster2470	2.2e-05	0	Bacteria Firmicutes Bacilli Lactobacillales Carnobacteriaceae Carnobacterium
Cluster2246	2.2e-05	0	Bacteria Firmicutes Bacilli Lactobacillales Lactobacillaceae Lactobacillus
Cluster6160	2.2e-05	0	Bacteria Proteobacteria Betaproteobacteria Burkholderiales Alcaligenaceae Pusillimonas
Cluster1377	2.2e-05	0	Bacteria Actinobacteria Actinobacteria Actinomycetales Microbacteriaceae
Cluster3859	2.2e-05	0	Bacteria Spirochaetes Spirochaetes Spirochaetales Spirochaetaceae Treponema
Cluster2188	2.2e-05	0	Bacteria Firmicutes Clostridia Clostridiales Peptococcaceae Desulfitibacter
Cluster115	2.2e-05	0	Bacteria Proteobacteria Gammaproteobacteria Oceanospirillales Alcanivoracaceae Alcanivorax
Cluster119	2.2e-05	0	Bacteria Firmicutes Clostridia Clostridiales Lachnospiraceae Syntrophococcus
Cluster1896	2.2e-05	0	Bacteria Firmicutes Bacilli Bacillales Caryophanaceae Caryophanon
Cluster3721	2.2e-05	0	Bacteria Proteobacteria Gammaproteobacteria
Cluster3720	2.2e-05	0	Bacteria Proteobacteria Gammaproteobacteria Pseudomonadales Moraxellaceae Alkanindiges
Cluster3722	2.2e-05	0	Bacteria Proteobacteria Alphaproteobacteria Rhizobiales Bradyrhizobiaceae Bradyrhizobium
Cluster5402	2.2e-05	0	Bacteria Firmicutes Bacilli Bacillales Alicyclobacillaceae Alicyclobacillus
Cluster3582	2.2e-05	0	Bacteria Proteobacteria Gammaproteobacteria Pseudomonadales Moraxellaceae Acinetobacter
Cluster7	2.2e-05	0	Bacteria Firmicutes Bacilli Bacillales
Cluster3564	2.2e-05	0	Bacteria Firmicutes Bacilli Bacillales
Cluster704	2.2e-05	0	Bacteria Bacteroidetes Flavobacteria Flavobacteriales Flavobacteriaceae
Cluster6625	2.2e-05	0	Bacteria Proteobacteria Gammaproteobacteria Pasteurellales Pasteurellaceae Aggregatibacter
Cluster1395	2.2e-05	0	Bacteria Firmicutes Bacilli Bacillales
Cluster4276	2.2e-05	0	Bacteria Firmicutes Bacilli Bacillales Paenibacillaceae Paenibacillus
Cluster6253	2.2e-05	0	Bacteria
Cluster5289	2.2e-05	0	Bacteria
Cluster3156	2.2e-05	0	Bacteria Proteobacteria Alphaproteobacteria Rhizobiales Bradyrhizobiaceae Bradyrhizobium
Cluster1940	2.2e-05	0	Bacteria Firmicutes Bacilli Bacillales
Cluster2494	2.2e-05	0	Bacteria Actinobacteria Actinobacteria Actinomycetales Intrasporangiaceae Terrabacter
Cluster2495	2.2e-05	0	Bacteria Proteobacteria Alphaproteobacteria Rhodospirillales Rhodospirillaceae Rhodospira
Cluster2490	2.2e-05	0	Bacteria Proteobacteria Gammaproteobacteria Vibrionales Vibrionaceae Salinivibrio
Cluster6585	2.2e-05	0	Bacteria Firmicutes Bacilli Lactobacillales Aerococcaceae Abiotrophia
Cluster2499	2.2e-05	0	Bacteria Firmicutes Bacilli Bacillales
Cluster2148	2.2e-05	0	Bacteria Firmicutes Bacilli Lactobacillales Lactobacillaceae Lactobacillus
Cluster2142	2.2e-05	0	Bacteria Proteobacteria Gammaproteobacteria
Cluster6026	2.2e-05	0	Bacteria Firmicutes Bacilli Bacillales Caryophanaceae Caryophanon
Cluster5917	2.2e-05	0	Bacteria Proteobacteria Alphaproteobacteria Rhizobiales Bradyrhizobiaceae Bradyrhizobium
Cluster262	2.2e-05	0	Bacteria Proteobacteria Alphaproteobacteria Rhodobacterales Rhodobacteraceae Marivita
Cluster3767	2.2e-05	0	Bacteria Proteobacteria Gammaproteobacteria Enterobacteriales Enterobacteriaceae Thorsellia
Cluster2163	2.2e-05	0	Bacteria Proteobacteria Alphaproteobacteria Rhodospirillales Acetobacteraceae Swaminathania
Cluster6669	2.2e-05	0	Bacteria Firmicutes Bacilli
Cluster742	2.2e-05	0	Bacteria Proteobacteria Gammaproteobacteria Pasteurellales Pasteurellaceae Aggregatibacter
Cluster4986	2.2e-05	0	Bacteria Firmicutes Erysipelotrichi Erysipelotrichales Erysipelotrichaceae Turicibacter
Cluster4988	2.2e-05	0	Bacteria Bacteroidetes Flavobacteria Flavobacteriales Flavobacteriaceae Riemerella
Cluster4989	2.2e-05	0	Bacteria Proteobacteria Alphaproteobacteria Rhizobiales Bradyrhizobiaceae Bradyrhizobium
Cluster6493	2.2e-05	0	Bacteria Firmicutes Bacilli Lactobacillales Lactobacillaceae Lactobacillus
Cluster6495	2.2e-05	0	Bacteria Proteobacteria Gammaproteobacteria Pasteurellales Pasteurellaceae Aggregatibacter
Cluster6497	2.2e-05	0	Bacteria Proteobacteria Gammaproteobacteria
Cluster1920	2.2e-05	0	Bacteria Firmicutes
Cluster1922	2.2e-05	0	Bacteria Proteobacteria Gammaproteobacteria Enterobacteriales Enterobacteriaceae Citrobacter
Cluster2359	2.2e-05	0	Bacteria Firmicutes Erysipelotrichi Erysipelotrichales Erysipelotrichaceae Erysipelothrix
Cluster2355	2.2e-05	0	Bacteria Proteobacteria Alphaproteobacteria Rhizobiales Bradyrhizobiaceae
Cluster1483	2.2e-05	0	Bacteria Proteobacteria Gammaproteobacteria Pseudomonadales Pseudomonadaceae Pseudomonas
Cluster1481	2.2e-05	0	Bacteria Firmicutes Bacilli Bacillales
Cluster1269	2.2e-05	0	Bacteria Actinobacteria Actinobacteria Acidimicrobiales Acidimicrobiaceae Acidimicrobium
Cluster8305	2.2e-05	0	Bacteria Spirochaetes Spirochaetes Spirochaetales Spirochaetaceae Treponema
Cluster5049	2.2e-05	0	Bacteria Proteobacteria
Cluster4790	2.2e-05	0	Bacteria Proteobacteria
Cluster4491	2.2e-05	0	Bacteria Firmicutes
Cluster4494	2.2e-05	0	Bacteria Firmicutes Bacilli Bacillales Alicyclobacillaceae Alicyclobacillus
Cluster2335	2.2e-05	0	Bacteria Proteobacteria Gammaproteobacteria Enterobacteriales Enterobacteriaceae Thorsellia
Cluster2336	2.2e-05	0	Bacteria Proteobacteria Gammaproteobacteria
Cluster2330	2.2e-05	0	Bacteria Actinobacteria Actinobacteria Actinomycetales Actinosynnemataceae Lentzea
Cluster2332	2.2e-05	0	Bacteria Firmicutes Bacilli Bacillales
Cluster2338	2.2e-05	0	Bacteria Firmicutes Bacilli Lactobacillales Aerococcaceae Abiotrophia
Cluster6545	2.2e-05	0	Bacteria Proteobacteria Gammaproteobacteria
Cluster5971	2.2e-05	0	Bacteria Firmicutes Bacilli Lactobacillales Streptococcaceae Streptococcus
Cluster2786	2.2e-05	0	Bacteria Firmicutes Bacilli Lactobacillales Aerococcaceae Aerococcus
Cluster7588	1.1e-05	3.4e-05	Bacteria Proteobacteria Gammaproteobacteria Pseudomonadales Moraxellaceae Enhydrobacter
Cluster7586	1.1e-05	5.1e-05	Bacteria Actinobacteria Actinobacteria Actinomycetales Micrococcaceae Kocuria
Cluster8608	1.1e-05	2.6e-05	Bacteria Proteobacteria Alphaproteobacteria Rhizobiales Bradyrhizobiaceae Bradyrhizobium
Cluster8356	1.1e-05	1.7e-05	Bacteria
Cluster2511	1.1e-05	6e-05	Bacteria
Cluster2513	1.1e-05	9e-06	Bacteria Proteobacteria Alphaproteobacteria Rhizobiales Bradyrhizobiaceae Bosea
Cluster4059	1.1e-05	1.7e-05	Bacteria Proteobacteria Gammaproteobacteria Enterobacteriales Enterobacteriaceae Thorsellia
Cluster7643	1.1e-05	4.3e-05	Bacteria Proteobacteria Gammaproteobacteria Enterobacteriales Enterobacteriaceae Serratia
Cluster8148	1.1e-05	3.4e-05	Bacteria Proteobacteria Alphaproteobacteria Rhizobiales Bradyrhizobiaceae Agromonas
Cluster2282	1.1e-05	9e-06	Bacteria Proteobacteria Gammaproteobacteria
Cluster2285	1.1e-05	0.000145	Bacteria Proteobacteria Betaproteobacteria
Cluster1726	1.1e-05	0.002193	Bacteria Proteobacteria Gammaproteobacteria Pseudomonadales
Cluster8375	1.1e-05	1.7e-05	Bacteria Actinobacteria Actinobacteria
Cluster7345	1.1e-05	0.000111	Bacteria Proteobacteria Gammaproteobacteria Oceanospirillales
Cluster2923	1.1e-05	0.000614	Bacteria Proteobacteria Gammaproteobacteria Pseudomonadales Pseudomonadaceae Pseudomonas
Cluster5399	1.1e-05	9e-06	Bacteria Proteobacteria Alphaproteobacteria Rhodospirillales Acetobacteraceae
Cluster8438	1.1e-05	9e-06	Bacteria Proteobacteria Gammaproteobacteria Enterobacteriales Enterobacteriaceae
Cluster8436	1.1e-05	3.4e-05	Bacteria Firmicutes Bacilli Lactobacillales
Cluster7662	1.1e-05	0.000171	Bacteria Firmicutes Bacilli Bacillales
Cluster896	1.1e-05	6.8e-05	Bacteria Proteobacteria
Cluster2816	1.1e-05	0.000119	Bacteria Actinobacteria Actinobacteria Actinomycetales
Cluster653	1.1e-05	0.001562	Bacteria Proteobacteria Gammaproteobacteria Pseudomonadales Moraxellaceae Enhydrobacter
Cluster656	1.1e-05	0.000683	Bacteria Proteobacteria Alphaproteobacteria Rhizobiales Bradyrhizobiaceae Bradyrhizobium
Cluster389	1.1e-05	0.001109	Bacteria Proteobacteria Gammaproteobacteria Enterobacteriales Enterobacteriaceae Serratia
Cluster3976	1.1e-05	9e-06	Bacteria Firmicutes Bacilli Lactobacillales Aerococcaceae Abiotrophia
Cluster5721	1.1e-05	0.00105	Bacteria Proteobacteria Gammaproteobacteria Oceanospirillales Oceanospirillaceae Bermanella
Cluster8188	1.1e-05	1.7e-05	Bacteria Proteobacteria Gammaproteobacteria
Cluster8233	1.1e-05	9e-06	Bacteria Proteobacteria Alphaproteobacteria Rhizobiales Methylobacteriaceae Methylobacterium
Cluster7603	1.1e-05	2.6e-05	Bacteria Proteobacteria Gammaproteobacteria
Cluster2961	1.1e-05	0.000307	Bacteria Proteobacteria
Cluster4409	1.1e-05	1.7e-05	Bacteria Proteobacteria Alphaproteobacteria Rhizobiales Bradyrhizobiaceae Rhodopseudomonas
Cluster7877	1.1e-05	0.000145	Bacteria Proteobacteria Gammaproteobacteria Pseudomonadales Pseudomonadaceae Pseudomonas
Cluster2931	1.1e-05	0.001263	Bacteria Proteobacteria Gammaproteobacteria Enterobacteriales Enterobacteriaceae Serratia
Cluster2578	1.1e-05	9.4e-05	Bacteria Proteobacteria Alphaproteobacteria Rhizobiales
Cluster2717	1.1e-05	6.8e-05	Bacteria Proteobacteria Alphaproteobacteria Rhizobiales Methylobacteriaceae Methylobacterium
Cluster528	1.1e-05	8.5e-05	Bacteria Proteobacteria Gammaproteobacteria Oceanospirillales Oceanospirillaceae
Cluster77	1.1e-05	0.000597	Bacteria Proteobacteria
Cluster7879	1.1e-05	1.7e-05	Bacteria Firmicutes Bacilli Bacillales Bacillaceae Bacillus
Cluster7199	1.1e-05	1.7e-05	Bacteria Proteobacteria Alphaproteobacteria Rhizobiales Methylobacteriaceae Methylobacterium
Cluster8216	1.1e-05	9e-06	Bacteria Proteobacteria Alphaproteobacteria Rhizobiales Bradyrhizobiaceae Bradyrhizobium
Cluster8219	1.1e-05	9e-06	Bacteria Proteobacteria Alphaproteobacteria Rhizobiales Bradyrhizobiaceae Bradyrhizobium
Cluster7447	1.1e-05	9e-06	Bacteria Proteobacteria Betaproteobacteria
Cluster7999	1.1e-05	0.000128	Bacteria Firmicutes Bacilli Bacillales Bacillaceae
Cluster1599	1.1e-05	0.000154	Bacteria Proteobacteria Alphaproteobacteria Rhizobiales Bradyrhizobiaceae Bradyrhizobium
Cluster1597	1.1e-05	9e-06	Bacteria Bacteroidetes Sphingobacteria Sphingobacteriales Sphingobacteriaceae
Cluster1590	1.1e-05	6e-05	Bacteria Proteobacteria Gammaproteobacteria Pseudomonadales Pseudomonadaceae Pseudomonas
Cluster1845	1.1e-05	7.7e-05	Bacteria Proteobacteria Alphaproteobacteria Rhizobiales Bradyrhizobiaceae Bradyrhizobium
Cluster1453	1.1e-05	0.000179	Bacteria
Cluster2595	1.1e-05	9e-06	Bacteria Bacteroidetes Flavobacteria Flavobacteriales Flavobacteriaceae
Cluster2699	1.1e-05	6.8e-05	Bacteria Proteobacteria Alphaproteobacteria Rhizobiales
Cluster8270	1.1e-05	0.008141	Bacteria Proteobacteria Alphaproteobacteria Rhizobiales Phyllobacteriaceae Phyllobacterium
Cluster7420	1.1e-05	9e-06	Bacteria Bacteroidetes Flavobacteria Flavobacteriales Flavobacteriaceae Chryseobacterium
Cluster7421	1.1e-05	0.000154	Bacteria Proteobacteria Alphaproteobacteria Rhizobiales Bradyrhizobiaceae Bradyrhizobium
Cluster7954	1.1e-05	9e-06	Bacteria Actinobacteria Actinobacteria Actinomycetales Micrococcaceae Nesterenkonia
Cluster6317	1.1e-05	9.4e-05	Bacteria Proteobacteria Gammaproteobacteria
Cluster544	1.1e-05	5.1e-05	Bacteria Actinobacteria Actinobacteria
Cluster159	1.1e-05	0.001553	Bacteria Proteobacteria
Cluster7831	1.1e-05	1.7e-05	Bacteria Firmicutes Bacilli Bacillales Bacillaceae Bacillus
Cluster8020	1.1e-05	6e-05	Bacteria Proteobacteria Betaproteobacteria Burkholderiales Alcaligenaceae
Cluster6881	1.1e-05	2.6e-05	Bacteria Proteobacteria Betaproteobacteria Burkholderiales Alcaligenaceae
Cluster1539	1.1e-05	6e-05	Bacteria Proteobacteria Betaproteobacteria Burkholderiales Alcaligenaceae Pusillimonas
Cluster1535	1.1e-05	9e-06	Bacteria Bacteroidetes
Cluster6884	1.1e-05	0.000128	Bacteria Proteobacteria Betaproteobacteria Burkholderiales Alcaligenaceae
Cluster7977	1.1e-05	7.7e-05	Bacteria Firmicutes Bacilli Bacillales
Cluster7971	1.1e-05	0.000213	Bacteria Proteobacteria Gammaproteobacteria Pseudomonadales Moraxellaceae Acinetobacter
Cluster2474	1.1e-05	6.8e-05	Bacteria Proteobacteria Alphaproteobacteria
Cluster7944	1.1e-05	8.5e-05	Bacteria
Cluster8401	1.1e-05	9e-06	Bacteria Actinobacteria Actinobacteria Actinomycetales Corynebacteriaceae Corynebacterium
Cluster2182	1.1e-05	1.7e-05	Bacteria Proteobacteria Gammaproteobacteria
Cluster2679	1.1e-05	2.6e-05	Bacteria Proteobacteria Alphaproteobacteria Rhizobiales Bradyrhizobiaceae Bradyrhizobium
Cluster7009	1.1e-05	6e-05	Bacteria Proteobacteria Alphaproteobacteria Rhizobiales Bradyrhizobiaceae Bradyrhizobium
Cluster6412	1.1e-05	0.000145	Bacteria
Cluster3857	1.1e-05	0.000589	Bacteria Proteobacteria
Cluster919	1.1e-05	3.4e-05	Bacteria Proteobacteria Gammaproteobacteria Pseudomonadales Moraxellaceae Enhydrobacter
Cluster7396	1.1e-05	9e-06	Bacteria Proteobacteria Gammaproteobacteria
Cluster705	1.1e-05	1.7e-05	Bacteria Proteobacteria Alphaproteobacteria
Cluster3131	1.1e-05	9e-06	Bacteria Proteobacteria Alphaproteobacteria Rhizobiales Bradyrhizobiaceae Bradyrhizobium
Cluster6251	1.1e-05	1.7e-05	Bacteria Proteobacteria Gammaproteobacteria Oceanospirillales Oceanospirillaceae Oceaniserpentilla
Cluster8553	1.1e-05	3.4e-05	Bacteria Proteobacteria Alphaproteobacteria Rhizobiales Bradyrhizobiaceae Bradyrhizobium
Cluster7515	1.1e-05	2.6e-05	Bacteria Proteobacteria Alphaproteobacteria Rhizobiales Methylobacteriaceae Methylobacterium
Cluster8675	1.1e-05	5.1e-05	Bacteria Proteobacteria Gammaproteobacteria Enterobacteriales Enterobacteriaceae Serratia
Cluster2167	1.1e-05	2.6e-05	Bacteria Actinobacteria Actinobacteria Actinomycetales
Cluster7531	1.1e-05	6e-05	Bacteria Proteobacteria Alphaproteobacteria Rhizobiales Methylobacteriaceae Methylobacterium
Cluster6914	1.1e-05	0.000171	Bacteria Proteobacteria Gammaproteobacteria Enterobacteriales Enterobacteriaceae
Cluster6926	1.1e-05	0.000273	Bacteria Proteobacteria Gammaproteobacteria Oceanospirillales Halomonadaceae Halomonas
Cluster5797	1.1e-05	4.3e-05	Bacteria Proteobacteria Alphaproteobacteria Rhizobiales Bradyrhizobiaceae
Cluster4511	1.1e-05	3.4e-05	Bacteria Proteobacteria Alphaproteobacteria Rhizobiales Bradyrhizobiaceae
Cluster7754	1.1e-05	0.000375	Bacteria Proteobacteria Gammaproteobacteria Pseudomonadales Pseudomonadaceae Pseudomonas
Cluster8510	1.1e-05	9.4e-05	Bacteria Firmicutes Bacilli Bacillales Bacillaceae
Cluster8517	1.1e-05	8.5e-05	Bacteria Proteobacteria Gammaproteobacteria Enterobacteriales Enterobacteriaceae Serratia
Cluster6933	1.1e-05	1.7e-05	Bacteria Proteobacteria Betaproteobacteria
Cluster768	1.1e-05	9.4e-05	Bacteria Proteobacteria Alphaproteobacteria Rhizobiales Bradyrhizobiaceae Bradyrhizobium
Cluster8306	1.1e-05	4.3e-05	Bacteria Proteobacteria Alphaproteobacteria Rhizobiales Bradyrhizobiaceae Bradyrhizobium
Cluster2103	1.1e-05	1.7e-05	Bacteria Proteobacteria Alphaproteobacteria Rhizobiales Bradyrhizobiaceae Rhodopseudomonas
Cluster198	1.1e-05	0.000171	Bacteria Proteobacteria Gammaproteobacteria Oceanospirillales
Cluster8134	1.1e-05	9e-06	Bacteria Proteobacteria Gammaproteobacteria Oceanospirillales Halomonadaceae Salicola
Cluster2334	1.1e-05	0.000171	Bacteria Proteobacteria Gammaproteobacteria Xanthomonadales Xanthomonadaceae Stenotrophomonas
Cluster6542	1.1e-05	3.4e-05	Bacteria Proteobacteria Alphaproteobacteria Rhizobiales Phyllobacteriaceae Phyllobacterium
Cluster3064	1.1e-05	9e-06	Bacteria Proteobacteria Alphaproteobacteria Rhizobiales
Cluster8321	1.1e-05	0.000324	Bacteria Proteobacteria Alphaproteobacteria Rhizobiales Methylobacteriaceae Methylobacterium
Cluster7312	1.1e-05	5.1e-05	Bacteria Proteobacteria Betaproteobacteria Burkholderiales Alcaligenaceae
Cluster7880	1.1e-05	2.6e-05	Bacteria
Cluster2781	1.1e-05	2.6e-05	Bacteria Proteobacteria Alphaproteobacteria Rhizobiales Methylobacteriaceae Methylobacterium
Cluster7570	1.1e-05	0.000128	Bacteria Proteobacteria Gammaproteobacteria Pseudomonadales Moraxellaceae Enhydrobacter
Cluster8114	1.1e-05	0.000273	Bacteria Proteobacteria Gammaproteobacteria
Cluster7163	1.1e-05	0.000299	Bacteria Proteobacteria Gammaproteobacteria Enterobacteriales Enterobacteriaceae
Cluster7789	1.1e-05	6e-05	Bacteria Bacteroidetes Flavobacteria Flavobacteriales Flavobacteriaceae
Cluster7745	1.1e-05	2.6e-05	Bacteria Proteobacteria Gammaproteobacteria
Cluster7740	1.1e-05	7.7e-05	Bacteria Bacteroidetes Flavobacteria Flavobacteriales Flavobacteriaceae
Cluster826	1.1e-05	0.000614	Bacteria Proteobacteria Gammaproteobacteria Enterobacteriales Enterobacteriaceae Escherichia Shigella
Cluster7594	1.1e-05	0.000196	Bacteria Proteobacteria Gammaproteobacteria Pseudomonadales Moraxellaceae Enhydrobacter
Cluster8285	1.1e-05	3.4e-05	Bacteria Proteobacteria Alphaproteobacteria Rhizobiales Methylobacteriaceae Methylobacterium
Cluster7101	1.1e-05	9e-06	Bacteria Bacteroidetes Bacteroidia Bacteroidales Marinilabiaceae Alkaliflexus
Cluster628	1.1e-05	0.000179	Bacteria Bacteroidetes Flavobacteria Flavobacteriales Flavobacteriaceae Salinimicrobium
Cluster6425	1.1e-05	9e-06	Bacteria Proteobacteria Gammaproteobacteria Oceanospirillales
Cluster7354	1.1e-05	0.000819	Bacteria Proteobacteria Gammaproteobacteria
Cluster7356	1.1e-05	9e-06	Bacteria Proteobacteria Gammaproteobacteria
Cluster6994	1.1e-05	1.7e-05	Bacteria Proteobacteria Gammaproteobacteria Oceanospirillales Halomonadaceae
Cluster1218	1.1e-05	2.6e-05	Bacteria Proteobacteria Alphaproteobacteria Rhizobiales Bradyrhizobiaceae
Cluster8400	1.1e-05	2.6e-05	Bacteria
Cluster3234	1.1e-05	0.000119	Bacteria
Cluster7806	1.1e-05	0.000128	Bacteria Proteobacteria Gammaproteobacteria Pseudomonadales Pseudomonadaceae Pseudomonas
Cluster7803	1.1e-05	6.8e-05	Bacteria Proteobacteria Gammaproteobacteria Pseudomonadales Moraxellaceae Enhydrobacter
Cluster1407	1.1e-05	0.000196	Bacteria Proteobacteria Alphaproteobacteria Rhizobiales Bradyrhizobiaceae Bradyrhizobium
Cluster866	1.1e-05	0.000213	Bacteria Firmicutes Bacilli Bacillales Bacillaceae Bacillus
Cluster867	1.1e-05	1.7e-05	Bacteria Proteobacteria Gammaproteobacteria
Cluster660	1.1e-05	3.4e-05	Bacteria Proteobacteria Gammaproteobacteria Oceanospirillales Oceanospirillaceae Bermanella
Cluster1097	1.1e-05	0.000333	Bacteria Proteobacteria Gammaproteobacteria Oceanospirillales Halomonadaceae Halomonas
Cluster1632	1.1e-05	0.000102	Bacteria Proteobacteria Alphaproteobacteria Sphingomonadales Sphingomonadaceae Novosphingobium
Cluster7498	1.1e-05	4.3e-05	Bacteria Proteobacteria Alphaproteobacteria Rhizobiales Bradyrhizobiaceae Bradyrhizobium
Cluster1138	1.1e-05	0.000102	Bacteria Firmicutes Bacilli Bacillales Bacillaceae Lysinibacillus
Cluster7672	1.1e-05	7.7e-05	Bacteria Proteobacteria Gammaproteobacteria Pseudomonadales Moraxellaceae Enhydrobacter
Cluster6351	1.1e-05	7.7e-05	Bacteria Proteobacteria Alphaproteobacteria Rhizobiales
Cluster6350	1.1e-05	5.1e-05	Bacteria Bacteroidetes
Cluster8058	1.1e-05	9e-06	Bacteria Proteobacteria Alphaproteobacteria Rhizobiales Bradyrhizobiaceae Bradyrhizobium
Cluster2705	1.1e-05	7.7e-05	Bacteria Proteobacteria Alphaproteobacteria Rhizobiales
Cluster2707	1.1e-05	3.4e-05	Bacteria Proteobacteria Alphaproteobacteria Rhizobiales Bradyrhizobiaceae
Cluster7860	1.1e-05	6.8e-05	Bacteria Proteobacteria Gammaproteobacteria
Cluster1618	1.1e-05	0.000282	Bacteria Proteobacteria Alphaproteobacteria Rhizobiales Bradyrhizobiaceae Bradyrhizobium
Cluster6709	1.1e-05	1.7e-05	Bacteria Firmicutes Bacilli Bacillales
Cluster648	1.1e-05	6.8e-05	Bacteria Proteobacteria Gammaproteobacteria Pseudomonadales Moraxellaceae Enhydrobacter
Cluster394	1.1e-05	6e-05	Bacteria Firmicutes
Cluster8195	1.1e-05	4.3e-05	Bacteria Proteobacteria Gammaproteobacteria
Cluster7616	1.1e-05	9e-06	Bacteria Firmicutes Bacilli Bacillales Staphylococcaceae Staphylococcus
Cluster2003	1.1e-05	8.5e-05	Bacteria Proteobacteria Alphaproteobacteria Rhizobiales Bradyrhizobiaceae Bradyrhizobium
Cluster5805	1.1e-05	1.7e-05	Bacteria Firmicutes Bacilli Lactobacillales Carnobacteriaceae Alloiococcus
Cluster1851	1.1e-05	8.5e-05	Bacteria Proteobacteria Gammaproteobacteria Pseudomonadales Moraxellaceae
Cluster8078	1.1e-05	9e-06	Bacteria Proteobacteria Alphaproteobacteria Rhizobiales Bradyrhizobiaceae Bradyrhizobium
Cluster2586	1.1e-05	0.000341	Bacteria Proteobacteria Gammaproteobacteria Enterobacteriales Enterobacteriaceae
Cluster8077	1.1e-05	3.4e-05	Bacteria Proteobacteria Alphaproteobacteria Rhizobiales Methylobacteriaceae Methylobacterium
Cluster2763	1.1e-05	8.5e-05	Bacteria Proteobacteria Gammaproteobacteria Oceanospirillales
Cluster533	1.1e-05	4.3e-05	Bacteria Proteobacteria Gammaproteobacteria Oceanospirillales Oceanospirillaceae
Cluster8204	1.1e-05	0.000393	Bacteria Proteobacteria Alphaproteobacteria Rhizobiales Bradyrhizobiaceae Bradyrhizobium
Cluster4360	1.1e-05	1.7e-05	Bacteria Proteobacteria Alphaproteobacteria Rhizobiales
Cluster8227	1.1e-05	4.3e-05	Bacteria Proteobacteria Alphaproteobacteria Rhizobiales Bradyrhizobiaceae Bradyrhizobium
Cluster8226	1.1e-05	1.7e-05	Bacteria Proteobacteria Alphaproteobacteria
Cluster6444	1.1e-05	3.4e-05	Bacteria Firmicutes Bacilli Bacillales
Cluster6440	1.1e-05	3.4e-05	Bacteria Proteobacteria Alphaproteobacteria Rhizobiales Bradyrhizobiaceae Bradyrhizobium
Cluster1797	1.1e-05	9.4e-05	Bacteria Proteobacteria Gammaproteobacteria Pseudomonadales Moraxellaceae
Cluster8012	1.1e-05	0.000119	Bacteria Firmicutes Bacilli Bacillales
Cluster3335	1.1e-05	9.4e-05	Bacteria Proteobacteria Alphaproteobacteria Rhizobiales Phyllobacteriaceae
Cluster968	1.1e-05	0.000239	Bacteria Actinobacteria Actinobacteria Actinomycetales Microbacteriaceae Leucobacter
Cluster7779	1.1e-05	4.3e-05	Bacteria Proteobacteria Gammaproteobacteria
Cluster2235	1.1e-05	9.4e-05	Bacteria Proteobacteria Gammaproteobacteria
Cluster8571	1.1e-05	0.000401	Bacteria Firmicutes Bacilli Bacillales Staphylococcaceae Staphylococcus
Cluster6363	1.1e-05	5.1e-05	Bacteria Proteobacteria Gammaproteobacteria Oceanospirillales Oceanospirillaceae Bermanella
Cluster7949	1.1e-05	7.7e-05	Bacteria Firmicutes Bacilli Bacillales Bacillaceae
Cluster4325	1.1e-05	1.7e-05	Bacteria Proteobacteria Alphaproteobacteria
Cluster7204	1.1e-05	6e-05	Bacteria Proteobacteria Alphaproteobacteria Sphingomonadales Sphingomonadaceae
Cluster7202	1.1e-05	9.4e-05	Bacteria Proteobacteria
Cluster8392	1.1e-05	9e-06	Bacteria Proteobacteria Betaproteobacteria Burkholderiales
Cluster8398	1.1e-05	3.4e-05	Bacteria Proteobacteria Gammaproteobacteria Pseudomonadales Pseudomonadaceae Pseudomonas
Cluster1830	1.1e-05	0.000102	Bacteria
Cluster3477	1.1e-05	6e-05	Bacteria Proteobacteria Betaproteobacteria Neisseriales Neisseriaceae
Cluster6349	1.1e-05	6.8e-05	Bacteria Proteobacteria Gammaproteobacteria Pseudomonadales Moraxellaceae Enhydrobacter
Cluster7033	1.1e-05	5.1e-05	Bacteria Proteobacteria Gammaproteobacteria
Cluster7035	1.1e-05	3.4e-05	Bacteria Proteobacteria Alphaproteobacteria Rhizobiales Bradyrhizobiaceae Bradyrhizobium
Cluster8056	1.1e-05	2.6e-05	Bacteria Proteobacteria Gammaproteobacteria Enterobacteriales Enterobacteriaceae
Cluster2643	1.1e-05	0.000375	Bacteria Proteobacteria Gammaproteobacteria Enterobacteriales Enterobacteriaceae
Cluster3109	1.1e-05	1.7e-05	Bacteria Proteobacteria Alphaproteobacteria Rhizobiales Bradyrhizobiaceae Bradyrhizobium
Cluster3107	1.1e-05	0.001493	Bacteria Proteobacteria Alphaproteobacteria Rhizobiales Bradyrhizobiaceae Bradyrhizobium
Cluster2858	1.1e-05	0.000154	Bacteria Proteobacteria Alphaproteobacteria Rhizobiales Bradyrhizobiaceae Bradyrhizobium
Cluster7017	1.1e-05	1.7e-05	Bacteria Proteobacteria Gammaproteobacteria
Cluster8074	1.1e-05	3.4e-05	Bacteria Proteobacteria Gammaproteobacteria Pseudomonadales Moraxellaceae Enhydrobacter
Cluster8075	1.1e-05	0.000119	Bacteria Proteobacteria Gammaproteobacteria Enterobacteriales Enterobacteriaceae Escherichia Shigella
Cluster8070	1.1e-05	6.8e-05	Bacteria Proteobacteria Alphaproteobacteria Rhizobiales
Cluster8072	1.1e-05	4.3e-05	Bacteria Proteobacteria Gammaproteobacteria Enterobacteriales Enterobacteriaceae Serratia
Cluster1577	1.1e-05	2.6e-05	Bacteria Proteobacteria Gammaproteobacteria Pseudomonadales Pseudomonadaceae Pseudomonas
Cluster2992	1.1e-05	9e-06	Bacteria Proteobacteria Alphaproteobacteria Rhizobiales Bradyrhizobiaceae Bradyrhizobium
Cluster8549	1.1e-05	3.4e-05	Bacteria Proteobacteria Gammaproteobacteria Pseudomonadales Moraxellaceae Enhydrobacter
Cluster7921	1.1e-05	5.1e-05	Bacteria Firmicutes Bacilli Bacillales Bacillaceae
Cluster2834	1.1e-05	6.8e-05	Bacteria Proteobacteria Alphaproteobacteria Sphingomonadales Sphingomonadaceae Sandaracinobacter
Cluster3984	1.1e-05	9e-06	Bacteria Proteobacteria Alphaproteobacteria Rhizobiales Bradyrhizobiaceae Bradyrhizobium
Cluster6380	1.1e-05	1.7e-05	Bacteria Proteobacteria Gammaproteobacteria
Cluster7717	1.1e-05	6.8e-05	Bacteria Proteobacteria Gammaproteobacteria Xanthomonadales Xanthomonadaceae Stenotrophomonas
Cluster1049	1.1e-05	0.000119	Bacteria
Cluster8529	1.1e-05	1.7e-05	Bacteria Proteobacteria Alphaproteobacteria Rhizobiales Bradyrhizobiaceae Bradyrhizobium
Cluster3140	1.1e-05	6.8e-05	Bacteria Bacteroidetes Flavobacteria Flavobacteriales Flavobacteriaceae Chryseobacterium
Cluster7264	1.1e-05	1.7e-05	Bacteria Proteobacteria Alphaproteobacteria Rhizobiales Methylobacteriaceae Methylobacterium
Cluster4243	1.1e-05	0.000137	Bacteria Firmicutes Bacilli Bacillales
Cluster2158	1.1e-05	3.4e-05	Bacteria Proteobacteria Alphaproteobacteria
Cluster7053	1.1e-05	4.3e-05	Bacteria Proteobacteria Betaproteobacteria Burkholderiales Alcaligenaceae
Cluster3578	1.1e-05	3.4e-05	Bacteria Proteobacteria Betaproteobacteria
Cluster7638	1.1e-05	3.4e-05	Bacteria Firmicutes Bacilli Bacillales Staphylococcaceae Staphylococcus
Cluster3751	1.1e-05	0.000555	Bacteria Proteobacteria Gammaproteobacteria Oceanospirillales
Cluster8502	1.1e-05	0.000563	Bacteria Proteobacteria Gammaproteobacteria
Cluster1281	1.1e-05	9e-06	Bacteria Proteobacteria Gammaproteobacteria Pseudomonadales Moraxellaceae Enhydrobacter
Cluster8064	1.1e-05	9e-06	Bacteria Proteobacteria Gammaproteobacteria
Cluster4565	1.1e-05	1.7e-05	Bacteria Proteobacteria Gammaproteobacteria Oceanospirillales Halomonadaceae Modicisalibacter
Cluster1913	1.1e-05	4.3e-05	Bacteria Firmicutes Bacilli Bacillales Staphylococcaceae Staphylococcus
Cluster1495	1.1e-05	1.7e-05	Bacteria Proteobacteria Alphaproteobacteria Rhizobiales Bradyrhizobiaceae Bradyrhizobium
Cluster8318	1.1e-05	9e-06	Bacteria Proteobacteria Alphaproteobacteria Rhizobiales Bradyrhizobiaceae Bradyrhizobium
Cluster6941	1.1e-05	0.000239	Bacteria Proteobacteria Gammaproteobacteria Oceanospirillales Halomonadaceae Halomonas
Cluster3249	1.1e-05	9e-06	Bacteria Proteobacteria Alphaproteobacteria Caulobacterales Caulobacteraceae Brevundimonas
Cluster1799	1.1e-05	6e-05	Bacteria Proteobacteria Alphaproteobacteria Rhizobiales Methylobacteriaceae Methylobacterium
Cluster7179	1.1e-05	9e-06	Bacteria Proteobacteria Gammaproteobacteria Pseudomonadales Moraxellaceae Alkanindiges
Cluster3073	1.1e-05	3.4e-05	Bacteria Proteobacteria Alphaproteobacteria Rhizobiales Methylobacteriaceae Methylobacterium
Cluster3269	1.1e-05	9.4e-05	Bacteria Proteobacteria Gammaproteobacteria Enterobacteriales Enterobacteriaceae Samsonia
Cluster2791	1.1e-05	0.001374	Bacteria Proteobacteria Alphaproteobacteria
Cluster7568	1.1e-05	0.000614	Bacteria Proteobacteria Gammaproteobacteria Enterobacteriales Enterobacteriaceae Escherichia Shigella
Cluster8169	1.1e-05	6e-05	Bacteria
Cluster7651	1.1e-05	4.3e-05	Bacteria Proteobacteria Gammaproteobacteria Pseudomonadales Moraxellaceae Acinetobacter
Cluster7361	1.1e-05	3.4e-05	Bacteria Proteobacteria Alphaproteobacteria Rhizobiales Methylobacteriaceae Methylobacterium
Cluster7362	1.1e-05	0.000546	Bacteria Proteobacteria Alphaproteobacteria Rhizobiales Bradyrhizobiaceae Bradyrhizobium
Cluster1265	1.1e-05	0	Bacteria Firmicutes Bacilli Bacillales
Cluster5963	1.1e-05	0	Bacteria Proteobacteria Gammaproteobacteria Oceanospirillales Oceanospirillaceae Neptuniibacter
Cluster4562	1.1e-05	0	Bacteria Proteobacteria Gammaproteobacteria Oceanospirillales Oceanospirillaceae Bermanella
Cluster4202	1.1e-05	0	Bacteria Firmicutes Bacilli Bacillales Bacillaceae Saccharococcus
Cluster4204	1.1e-05	0	Bacteria Firmicutes Bacilli Bacillales Paenibacillaceae Paenibacillus
Cluster5492	1.1e-05	0	Bacteria Proteobacteria Alphaproteobacteria Rhodobacterales Rhodobacteraceae Marivita
Cluster5557	1.1e-05	0	Bacteria Proteobacteria Gammaproteobacteria Chromatiales Ectothiorhodospiraceae Arhodomonas
Cluster4979	1.1e-05	0	Bacteria Firmicutes Erysipelotrichi Erysipelotrichales Erysipelotrichaceae Turicibacter
Cluster4970	1.1e-05	0	Bacteria Proteobacteria Alphaproteobacteria Rhizobiales Bradyrhizobiaceae Bradyrhizobium
Cluster4972	1.1e-05	0	Bacteria Bacteroidetes Flavobacteria Flavobacteriales Cryomorphaceae Fluviicola
Cluster6058	1.1e-05	0	Bacteria Proteobacteria Gammaproteobacteria Xanthomonadales Sinobacteraceae Singularimonas
Cluster5491	1.1e-05	0	Bacteria Bacteroidetes Flavobacteria Flavobacteriales Flavobacteriaceae Wautersiella
Cluster7326	1.1e-05	0	Bacteria Firmicutes Bacilli Bacillales Thermoactinomycetaceae Planifilum
Cluster7090	1.1e-05	0	Bacteria Proteobacteria Gammaproteobacteria Xanthomonadales Xanthomonadaceae
Cluster1156	1.1e-05	0	Bacteria Proteobacteria Alphaproteobacteria Rhizobiales Bradyrhizobiaceae Bradyrhizobium
Cluster6945	1.1e-05	0	Bacteria Proteobacteria Gammaproteobacteria
Cluster4548	1.1e-05	0	Bacteria Proteobacteria Alphaproteobacteria Rhizobiales Bradyrhizobiaceae Agromonas
Cluster4547	1.1e-05	0	Bacteria Firmicutes Bacilli Bacillales Bacillaceae Cerasibacillus
Cluster218	1.1e-05	0	Bacteria Proteobacteria Gammaproteobacteria Enterobacteriales Enterobacteriaceae Thorsellia
Cluster3796	1.1e-05	0	Bacteria Bacteroidetes Sphingobacteria Sphingobacteriales Saprospiraceae Haliscomenobacter
Cluster6224	1.1e-05	0	Bacteria Firmicutes Bacilli Bacillales Alicyclobacillaceae Alicyclobacillus
Cluster6559	1.1e-05	0	Bacteria Proteobacteria Alphaproteobacteria Rhizobiales Bradyrhizobiaceae Bradyrhizobium
Cluster5055	1.1e-05	0	Bacteria Actinobacteria Actinobacteria Actinomycetales Micromonosporaceae Salinispora
Cluster5050	1.1e-05	0	Bacteria Firmicutes Erysipelotrichi Erysipelotrichales Erysipelotrichaceae Turicibacter
Cluster1241	1.1e-05	0	Bacteria Proteobacteria Gammaproteobacteria Enterobacteriales Enterobacteriaceae Thorsellia
Cluster1242	1.1e-05	0	Bacteria Firmicutes Bacilli Bacillales Caryophanaceae Caryophanon
Cluster1249	1.1e-05	0	Bacteria Proteobacteria Gammaproteobacteria
Cluster5239	1.1e-05	0	Bacteria Actinobacteria Actinobacteria Actinomycetales Actinosynnemataceae Actinokineospora
Cluster5230	1.1e-05	0	Bacteria
Cluster5233	1.1e-05	0	Bacteria Firmicutes Bacilli Bacillales Bacillaceae Aquisalibacillus
Cluster5235	1.1e-05	0	Bacteria Firmicutes Bacilli Bacillales Caryophanaceae Caryophanon
Cluster5234	1.1e-05	0	Bacteria Actinobacteria Actinobacteria Acidimicrobiales Acidimicrobiaceae Ferrithrix
Cluster5538	1.1e-05	0	Bacteria Proteobacteria Alphaproteobacteria
Cluster4957	1.1e-05	0	Bacteria Firmicutes Bacilli Lactobacillales Enterococcaceae Pilibacter
Cluster4952	1.1e-05	0	Bacteria Firmicutes Bacilli Bacillales Bacillaceae Ureibacillus
Cluster4488	1.1e-05	0	Bacteria Firmicutes Bacilli Bacillales Alicyclobacillaceae Alicyclobacillus
Cluster4958	1.1e-05	0	Bacteria Firmicutes
Cluster5530	1.1e-05	0	Bacteria Proteobacteria Betaproteobacteria Burkholderiales Comamonadaceae Hylemonella
Cluster4629	1.1e-05	0	Bacteria Proteobacteria Gammaproteobacteria Enterobacteriales Enterobacteriaceae Citrobacter
Cluster4628	1.1e-05	0	Bacteria Firmicutes Bacilli Bacillales Bacillaceae
Cluster799	1.1e-05	0	Bacteria Proteobacteria Gammaproteobacteria Enterobacteriales Enterobacteriaceae
Cluster5680	1.1e-05	0	Bacteria Proteobacteria Gammaproteobacteria Enterobacteriales Enterobacteriaceae Thorsellia
Cluster4621	1.1e-05	0	Bacteria Proteobacteria Betaproteobacteria Burkholderiales Comamonadaceae Lampropedia
Cluster4622	1.1e-05	0	Bacteria Acidobacteria Acidobacteria_Gp2 Gp2
Cluster4625	1.1e-05	0	Bacteria Firmicutes Bacilli Lactobacillales Lactobacillaceae Lactobacillus
Cluster4627	1.1e-05	0	Bacteria Firmicutes Bacilli Bacillales Bacillaceae Aquisalibacillus
Cluster5210	1.1e-05	0	Bacteria Proteobacteria Alphaproteobacteria Rhizobiales Bradyrhizobiaceae Rhodopseudomonas
Cluster5219	1.1e-05	0	Bacteria Firmicutes Bacilli Bacillales Alicyclobacillaceae Alicyclobacillus
Cluster5218	1.1e-05	0	Bacteria Bacteroidetes Flavobacteria Flavobacteriales Flavobacteriaceae Wautersiella
Cluster4031	1.1e-05	0	Bacteria Actinobacteria Actinobacteria Actinomycetales Promicromonosporaceae Myceligenerans
Cluster5268	1.1e-05	0	Bacteria Firmicutes Clostridia Clostridiales Incertae Family
Cluster6573	1.1e-05	0	Bacteria Proteobacteria Gammaproteobacteria
Cluster5070	1.1e-05	0	Bacteria Actinobacteria Actinobacteria Actinomycetales Micrococcaceae Rothia
Cluster5077	1.1e-05	0	Bacteria Proteobacteria Alphaproteobacteria Rhodobacterales Rhodobacteraceae Oceanicola
Cluster5076	1.1e-05	0	Bacteria Firmicutes Bacilli Bacillales Caryophanaceae Caryophanon
Cluster5075	1.1e-05	0	Bacteria Proteobacteria Gammaproteobacteria Pseudomonadales Moraxellaceae Alkanindiges
Cluster5079	1.1e-05	0	Bacteria Cyanobacteria Cyanobacteria Family
Cluster6792	1.1e-05	0	Bacteria Proteobacteria Gammaproteobacteria
Cluster6790	1.1e-05	0	Bacteria Firmicutes Bacilli Bacillales Alicyclobacillaceae Alicyclobacillus
Cluster6796	1.1e-05	0	Bacteria Firmicutes Bacilli Lactobacillales Enterococcaceae Enterococcus
Cluster6798	1.1e-05	0	Bacteria Proteobacteria Alphaproteobacteria Rhizobiales Bradyrhizobiaceae Agromonas
Cluster5213	1.1e-05	0	Bacteria Bacteroidetes Bacteroidia Bacteroidales Marinilabiaceae Alkaliflexus
Cluster5211	1.1e-05	0	Bacteria Proteobacteria Alphaproteobacteria Rhodospirillales Rhodospirillaceae Rhodospira
Cluster5511	1.1e-05	0	Bacteria Proteobacteria Gammaproteobacteria Pseudomonadales Moraxellaceae Alkanindiges
Cluster5512	1.1e-05	0	Bacteria Proteobacteria Gammaproteobacteria Pasteurellales Pasteurellaceae Aggregatibacter
Cluster5513	1.1e-05	0	Bacteria Proteobacteria Alphaproteobacteria Rhizobiales Bradyrhizobiaceae Rhodopseudomonas
Cluster5514	1.1e-05	0	Bacteria Firmicutes Clostridia Clostridiales Lachnospiraceae Syntrophococcus
Cluster5515	1.1e-05	0	Bacteria Firmicutes Bacilli Bacillales
Cluster5516	1.1e-05	0	Bacteria Firmicutes Erysipelotrichi Erysipelotrichales Erysipelotrichaceae Turicibacter
Cluster5517	1.1e-05	0	Bacteria Firmicutes Bacilli Bacillales Sporolactobacillaceae Sinobaca
Cluster4938	1.1e-05	0	Bacteria
Cluster4932	1.1e-05	0	Bacteria Firmicutes Bacilli Bacillales Bacillaceae Aquisalibacillus
Cluster95	1.1e-05	0	Bacteria Firmicutes Bacilli Bacillales
Cluster5296	1.1e-05	0	Bacteria Firmicutes Bacilli Bacillales Bacillaceae Saccharococcus
Cluster5295	1.1e-05	0	Bacteria Proteobacteria Gammaproteobacteria Alteromonadales Moritellaceae Paramoritella
Cluster5643	1.1e-05	0	Bacteria Bacteroidetes Flavobacteria Flavobacteriales Flavobacteriaceae Weeksella
Cluster4609	1.1e-05	0	Bacteria Firmicutes Bacilli Bacillales Alicyclobacillaceae Alicyclobacillus
[truncated: 4,674 more rows]

## Sheet: Common_SG _MG_OTUs
Cluster Name	MG	SG	Taxa
Cluster8215	0.068493	0.123781	Bacteria Proteobacteria Alphaproteobacteria Rhizobiales Bradyrhizobiaceae Bradyrhizobium
Cluster7979	0.037676	0.087524	Bacteria Proteobacteria Gammaproteobacteria Pseudomonadales Moraxellaceae Enhydrobacter
Cluster7867	0.027371	0.010513	Bacteria Firmicutes Bacilli Bacillales Bacillaceae Bacillus
Cluster3021	0.025099	0.00227	Bacteria Proteobacteria Alphaproteobacteria Rhizobiales Methylobacteriaceae Methylobacterium
Cluster8351	0.02161	0.007074	Bacteria Bacteroidetes Flavobacteria Flavobacteriales Flavobacteriaceae Chryseobacterium
Cluster8408	0.016512	0.001672	Bacteria Proteobacteria Gammaproteobacteria Enterobacteriales Enterobacteriaceae Serratia
Cluster2748	0.013012	0.000179	Bacteria Proteobacteria Alphaproteobacteria Rhizobiales Bradyrhizobiaceae Bradyrhizobium
Cluster3231	0.012631	0.001442	Bacteria Actinobacteria Actinobacteria Actinomycetales Corynebacteriaceae Corynebacterium
Cluster7965	0.011675	0.006238	Bacteria Firmicutes Bacilli Bacillales Staphylococcaceae Staphylococcus
Cluster8486	0.00787	0.000154	Bacteria Proteobacteria Gammaproteobacteria Pseudomonadales Moraxellaceae Enhydrobacter
Cluster8124	0.007098	0.003345	Bacteria Proteobacteria Alphaproteobacteria Rhizobiales Bradyrhizobiaceae Bradyrhizobium
Cluster3160	0.005935	0.002611	Bacteria Actinobacteria Actinobacteria Actinomycetales Micrococcaceae Kocuria
Cluster67	0.005707	0.000435	Bacteria Proteobacteria Gammaproteobacteria Pseudomonadales Moraxellaceae Acinetobacter
Cluster275	0.005098	0.000887	Bacteria Firmicutes Bacilli Bacillales Bacillaceae
Cluster7243	0.005022	0.002807	Bacteria Proteobacteria Gammaproteobacteria Enterobacteriales Enterobacteriaceae Serratia
Cluster301	0.004772	0.003942	Bacteria Proteobacteria Alphaproteobacteria Rhodobacterales Rhodobacteraceae Paracoccus
Cluster8628	0.004685	0.002466	Bacteria Proteobacteria Gammaproteobacteria Pseudomonadales Moraxellaceae Enhydrobacter
Cluster2662	0.004381	0.000768	Bacteria Actinobacteria Actinobacteria Actinomycetales Micrococcaceae Micrococcus
Cluster7722	0.004294	2.6e-05	Bacteria Firmicutes Bacilli Bacillales Bacillaceae
Cluster7093	0.004272	9e-06	Bacteria Firmicutes Bacilli Bacillales Bacillaceae
Cluster206	0.004272	0.00163	Bacteria Actinobacteria Actinobacteria Actinomycetales
Cluster309	0.004261	0.002082	Bacteria Actinobacteria Actinobacteria Actinomycetales Micrococcaceae Nesterenkonia
Cluster7319	0.003837	0.002901	Bacteria Proteobacteria Gammaproteobacteria Pseudomonadales Moraxellaceae Enhydrobacter
Cluster8142	0.00375	2.6e-05	Bacteria Proteobacteria Gammaproteobacteria Enterobacteriales Enterobacteriaceae Serratia
Cluster150	0.003739	0.001758	Bacteria Firmicutes Bacilli Lactobacillales Streptococcaceae Streptococcus
Cluster8076	0.003707	4.3e-05	Bacteria Proteobacteria Gammaproteobacteria Pseudomonadales Moraxellaceae Enhydrobacter
Cluster8184	0.003587	0.002364	Bacteria Bacteroidetes Flavobacteria Flavobacteriales Flavobacteriaceae Chryseobacterium
Cluster7252	0.003522	0.009933	Bacteria Proteobacteria Alphaproteobacteria Rhizobiales Phyllobacteriaceae Phyllobacterium
Cluster7991	0.0035	0.000452	Bacteria Firmicutes Bacilli Lactobacillales Aerococcaceae Aerococcus
Cluster7922	0.003381	0.001323	Bacteria Proteobacteria Gammaproteobacteria Pseudomonadales Pseudomonadaceae Pseudomonas
Cluster8178	0.003359	0.000316	Bacteria Proteobacteria Gammaproteobacteria Pseudomonadales Moraxellaceae Enhydrobacter
Cluster61	0.003359	0.00407	Bacteria Proteobacteria Alphaproteobacteria Rhizobiales Methylobacteriaceae Methylobacterium
Cluster2964	0.003283	0.002987	Bacteria Bacteroidetes Flavobacteria Flavobacteriales Flavobacteriaceae Elizabethkingia
Cluster7096	0.003109	0.000589	Bacteria Actinobacteria Actinobacteria Actinomycetales Micrococcaceae Micrococcus
Cluster7352	0.003022	9e-06	Bacteria Firmicutes Bacilli Bacillales
Cluster430	0.002761	0.000128	Bacteria Actinobacteria Actinobacteria Actinomycetales Corynebacteriaceae Corynebacterium
Cluster2988	0.002674	0.000862	Bacteria Actinobacteria Actinobacteria Actinomycetales Corynebacteriaceae Corynebacterium
Cluster3211	0.002641	0.000964	Bacteria Proteobacteria Alphaproteobacteria Rhodobacterales Rhodobacteraceae Paracoccus
Cluster3351	0.002565	0.000358	Bacteria Firmicutes Bacilli Bacillales
Cluster8569	0.002533	0.000111	Bacteria Firmicutes Bacilli Bacillales Staphylococcaceae Staphylococcus
Cluster2311	0.002533	0.004087	Bacteria Proteobacteria Gammaproteobacteria Xanthomonadales Xanthomonadaceae Stenotrophomonas
Cluster2795	0.002468	9.4e-05	Bacteria Proteobacteria Gammaproteobacteria Pseudomonadales Moraxellaceae Enhydrobacter
Cluster8232	0.002457	0.003831	Bacteria Proteobacteria Gammaproteobacteria Enterobacteriales Enterobacteriaceae Serratia
Cluster7257	0.002337	0.02705	Bacteria Firmicutes Bacilli Bacillales Bacillaceae Lysinibacillus
Cluster3175	0.002239	0.000444	Bacteria Proteobacteria Gammaproteobacteria Xanthomonadales Xanthomonadaceae Stenotrophomonas
Cluster3516	0.002131	0.000922	Bacteria Proteobacteria Gammaproteobacteria Pseudomonadales Moraxellaceae Acinetobacter
Cluster7794	0.002131	0.001067	Bacteria Firmicutes Bacilli Lactobacillales Streptococcaceae Streptococcus
Cluster8194	0.002109	0.000947	Bacteria Actinobacteria Actinobacteria Actinomycetales Micrococcaceae Nesterenkonia
Cluster8196	0.002022	0.000478	Bacteria Bacteroidetes Flavobacteria Flavobacteriales Flavobacteriaceae Chryseobacterium
Cluster3499	0.002011	0.000154	Bacteria Actinobacteria Actinobacteria Actinomycetales Micrococcaceae Micrococcus
Cluster7298	0.001967	7.7e-05	Bacteria Proteobacteria Gammaproteobacteria Pseudomonadales Moraxellaceae Enhydrobacter
Cluster721	0.001935	0.004608	Bacteria Proteobacteria Gammaproteobacteria Enterobacteriales Enterobacteriaceae Serratia
Cluster2796	0.001924	0.000137	Bacteria Actinobacteria Actinobacteria Actinomycetales
Cluster8202	0.001881	0.000922	Bacteria Proteobacteria Gammaproteobacteria Enterobacteriales Enterobacteriaceae
Cluster7455	0.001794	6.8e-05	Bacteria Bacteroidetes Flavobacteria Flavobacteriales Flavobacteriaceae Chryseobacterium
Cluster7907	0.001761	0.005589	Bacteria Proteobacteria Gammaproteobacteria Pseudomonadales Moraxellaceae Enhydrobacter
Cluster8633	0.001717	5.1e-05	Bacteria Proteobacteria Gammaproteobacteria Pseudomonadales Moraxellaceae Enhydrobacter
Cluster7920	0.001707	0.049654	Bacteria Proteobacteria Gammaproteobacteria Pseudomonadales Pseudomonadaceae Pseudomonas
Cluster7397	0.001696	0.001783	Bacteria Proteobacteria Gammaproteobacteria Pseudomonadales Moraxellaceae Enhydrobacter
Cluster8479	0.001609	7.7e-05	Bacteria Proteobacteria Gammaproteobacteria Enterobacteriales Enterobacteriaceae
Cluster336	0.001576	0.000674	Bacteria Firmicutes Bacilli Lactobacillales Lactobacillaceae Lactobacillus
Cluster8048	0.001554	0.000316	Bacteria Proteobacteria Alphaproteobacteria Sphingomonadales Sphingomonadaceae Novosphingobium
Cluster527	0.001554	0.000768	Bacteria Proteobacteria Gammaproteobacteria Oceanospirillales Halomonadaceae Halomonas
Cluster3240	0.001511	1.7e-05	Bacteria Proteobacteria Gammaproteobacteria Enterobacteriales Enterobacteriaceae Serratia
Cluster340	0.001511	0.000512	Bacteria Firmicutes Bacilli Bacillales Bacillaceae Exiguobacterium
Cluster3171	0.001489	0.001297	Bacteria Proteobacteria Alphaproteobacteria Rhizobiales Bradyrhizobiaceae Bradyrhizobium
Cluster1180	0.001435	0.000768	Bacteria Proteobacteria Gammaproteobacteria Enterobacteriales Enterobacteriaceae
Cluster2972	0.001435	0.004915	Bacteria Proteobacteria Alphaproteobacteria Rhizobiales Bradyrhizobiaceae Bradyrhizobium
Cluster3013	0.001435	0.040711	Bacteria Proteobacteria Alphaproteobacteria Rhizobiales Methylobacteriaceae Methylobacterium
Cluster7767	0.001413	0.000503	Bacteria Bacteroidetes Flavobacteria Flavobacteriales Flavobacteriaceae Chryseobacterium
Cluster1612	0.001391	0.001033	Bacteria Actinobacteria Actinobacteria Actinomycetales Corynebacteriaceae Corynebacterium
Cluster8214	0.001315	0.000461	Bacteria Proteobacteria Alphaproteobacteria Rhodobacterales Rhodobacteraceae Paracoccus
Cluster3147	0.001315	0.001297	Bacteria Proteobacteria Alphaproteobacteria Caulobacterales Caulobacteraceae Asticcacaulis
Cluster2957	0.001315	0.003371	Bacteria Proteobacteria Alphaproteobacteria Rhizobiales Methylobacteriaceae Methylobacterium
Cluster2715	0.001283	0.000529	Bacteria Firmicutes Bacilli Bacillales Staphylococcaceae Staphylococcus
Cluster3265	0.001272	4.3e-05	Bacteria Proteobacteria Alphaproteobacteria Rhizobiales
Cluster1598	0.001272	0.000435	Bacteria Actinobacteria Actinobacteria Actinomycetales Nocardioidaceae Nocardioides
Cluster2854	0.001272	0.007825	Bacteria Proteobacteria Alphaproteobacteria Rhizobiales Bradyrhizobiaceae Bradyrhizobium
Cluster1227	0.001261	0.001067	Bacteria Proteobacteria Gammaproteobacteria Oceanospirillales Halomonadaceae Halomonas
Cluster8037	0.001239	0.000495	Bacteria Firmicutes Bacilli Bacillales Staphylococcaceae Staphylococcus
Cluster7695	0.001152	0.001058	Bacteria Firmicutes Bacilli Bacillales Bacillaceae Bacillus
Cluster7974	0.00113	0.001101	Bacteria Firmicutes Bacilli Bacillales Bacillaceae
Cluster8489	0.001098	0.000119	Bacteria Firmicutes Bacilli Bacillales Bacillaceae Bacillus
Cluster7691	0.001076	2.6e-05	Bacteria Firmicutes Bacilli Bacillales Bacillaceae Bacillus
Cluster2741	0.001054	0.001596	Bacteria Actinobacteria Actinobacteria Actinomycetales Micrococcaceae Kocuria
Cluster8639	0.001044	0.007552	Bacteria Proteobacteria Gammaproteobacteria Pseudomonadales Pseudomonadaceae Pseudomonas
Cluster7791	0.001033	9e-06	Bacteria Proteobacteria Gammaproteobacteria Enterobacteriales Enterobacteriaceae Serratia
Cluster7430	0.001033	0.000538	Bacteria Proteobacteria Gammaproteobacteria Enterobacteriales Enterobacteriaceae Serratia
Cluster7687	0.001033	0.002628	Bacteria Proteobacteria Gammaproteobacteria Enterobacteriales Enterobacteriaceae Serratia
Cluster8591	0.001	2.6e-05	Bacteria Firmicutes Bacilli Bacillales Bacillaceae
Cluster483	0.001	0.000819	Bacteria Proteobacteria Gammaproteobacteria Pseudomonadales Moraxellaceae Acinetobacter
Cluster8497	0.000978	0.000179	Bacteria Firmicutes Bacilli Bacillales Staphylococcaceae Staphylococcus
Cluster374	0.000957	0.002987	Bacteria Proteobacteria Gammaproteobacteria Pseudomonadales Pseudomonadaceae Pseudomonas
Cluster3276	0.000935	1.7e-05	Bacteria Proteobacteria Alphaproteobacteria Rhizobiales Methylobacteriaceae Methylobacterium
Cluster2755	0.000924	0.002108	Bacteria Proteobacteria Alphaproteobacteria Rhizobiales
Cluster2926	0.000891	9e-06	Bacteria Proteobacteria Alphaproteobacteria Rhizobiales Methylobacteriaceae Methylobacterium
Cluster7846	0.00088	0.000939	Bacteria Proteobacteria Gammaproteobacteria Enterobacteriales Enterobacteriaceae Serratia
Cluster3426	0.00088	0.001263	Bacteria Actinobacteria Actinobacteria Rubrobacterales Rubrobacteraceae Rubrobacter
Cluster3043	0.000804	0.000444	Bacteria Proteobacteria Gammaproteobacteria Pseudomonadales Pseudomonadaceae Pseudomonas
Cluster7710	0.000783	0.000759	Bacteria Proteobacteria Gammaproteobacteria Enterobacteriales Enterobacteriaceae Escherichia Shigella
Cluster8533	0.000772	0.001237	Bacteria Actinobacteria Actinobacteria Actinomycetales Corynebacteriaceae Corynebacterium
Cluster7287	0.000761	9e-06	Bacteria Proteobacteria Gammaproteobacteria Pseudomonadales Moraxellaceae Enhydrobacter
Cluster7295	0.00075	0.000375	Bacteria Proteobacteria Betaproteobacteria Burkholderiales Oxalobacteraceae Naxibacter
Cluster2632	0.000739	0.000247	Bacteria Firmicutes Bacilli Bacillales Staphylococcaceae Staphylococcus
Cluster123	0.000739	0.000939	Bacteria Proteobacteria Alphaproteobacteria Sphingomonadales Sphingomonadaceae Sphingomonas
Cluster8009	0.000728	0.000418	Bacteria Proteobacteria Gammaproteobacteria Xanthomonadales Xanthomonadaceae Stenotrophomonas
Cluster2793	0.000717	1.7e-05	Bacteria Proteobacteria Alphaproteobacteria Rhizobiales Methylobacteriaceae Methylobacterium
Cluster8592	0.000707	9e-06	Bacteria Proteobacteria Gammaproteobacteria Xanthomonadales Xanthomonadaceae Stenotrophomonas
Cluster8530	0.000685	0.000316	Bacteria Actinobacteria Actinobacteria Actinomycetales Dermabacteraceae Brachybacterium
Cluster8410	0.000685	0.000384	Bacteria Proteobacteria Gammaproteobacteria Enterobacteriales Enterobacteriaceae Serratia
Cluster250	0.000685	0.000674	Bacteria Actinobacteria Actinobacteria Actinomycetales Pseudonocardiaceae Pseudonocardia
Cluster8451	0.000663	0.000623	Bacteria Proteobacteria Gammaproteobacteria Enterobacteriales Enterobacteriaceae
Cluster7861	0.000652	0.000137	Bacteria Actinobacteria Actinobacteria Actinomycetales Micrococcaceae
Cluster3352	0.000641	3.4e-05	Bacteria Proteobacteria Gammaproteobacteria Pseudomonadales Moraxellaceae Enhydrobacter
Cluster631	0.000641	6e-05	Bacteria Proteobacteria Betaproteobacteria Burkholderiales Comamonadaceae Delftia
Cluster7634	0.000641	0.000512	Bacteria Proteobacteria Gammaproteobacteria Xanthomonadales Xanthomonadaceae Stenotrophomonas
Cluster1416	0.00063	1.7e-05	Bacteria Proteobacteria Alphaproteobacteria
Cluster8390	0.00062	0.000273	Bacteria Proteobacteria Gammaproteobacteria Enterobacteriales Enterobacteriaceae Serratia
Cluster3547	0.000609	0.00192	Bacteria Proteobacteria Gammaproteobacteria Oceanospirillales
Cluster3238	0.000565	0.000213	Bacteria Actinobacteria Actinobacteria Actinomycetales Dietziaceae Dietzia
Cluster2697	0.000554	0.002304	Bacteria Proteobacteria Gammaproteobacteria Oceanospirillales
Cluster7330	0.000544	0.00041	Bacteria Proteobacteria Gammaproteobacteria Oceanospirillales
Cluster7782	0.000533	0.000299	Bacteria Proteobacteria Gammaproteobacteria Enterobacteriales Enterobacteriaceae
Cluster920	0.000533	0.000375	Bacteria Proteobacteria Alphaproteobacteria Caulobacterales Caulobacteraceae Brevundimonas
Cluster3511	0.000522	4.3e-05	Bacteria Actinobacteria Actinobacteria Actinomycetales Micrococcaceae Rothia
Cluster1832	0.000522	0.000896	Bacteria Proteobacteria Betaproteobacteria Burkholderiales Alcaligenaceae
Cluster8492	0.000511	0.000691	Bacteria Proteobacteria Gammaproteobacteria
Cluster1343	0.0005	0.00023	Bacteria Proteobacteria Alphaproteobacteria Rhizobiales
Cluster822	0.0005	0.000495	Bacteria Actinobacteria Actinobacteria Actinomycetales Propionibacteriaceae Propionibacterium
Cluster2776	0.000489	0.007048	Bacteria Proteobacteria Gammaproteobacteria Pseudomonadales Pseudomonadaceae Pseudomonas
Cluster3465	0.000478	2.6e-05	Bacteria Proteobacteria Gammaproteobacteria
Cluster7939	0.000478	0.002611	Bacteria Proteobacteria Gammaproteobacteria Enterobacteriales Enterobacteriaceae Escherichia Shigella
Cluster8126	0.000467	7.7e-05	Bacteria Proteobacteria Alphaproteobacteria Rhizobiales Bradyrhizobiaceae Bradyrhizobium
Cluster7484	0.000446	3.4e-05	Bacteria Proteobacteria Gammaproteobacteria Pseudomonadales Pseudomonadaceae Pseudomonas
Cluster7486	0.000435	1.7e-05	Bacteria Proteobacteria Gammaproteobacteria Pseudomonadales Moraxellaceae Enhydrobacter
Cluster7171	0.000435	0.000162	Bacteria Actinobacteria Actinobacteria Actinomycetales
Cluster7966	0.000424	9e-06	Bacteria Firmicutes Bacilli Bacillales Bacillaceae Aquisalibacillus
Cluster7857	0.000424	0.000188	Bacteria Proteobacteria Gammaproteobacteria Pseudomonadales Moraxellaceae Acinetobacter
Cluster8199	0.000413	7.7e-05	Bacteria Proteobacteria Gammaproteobacteria Enterobacteriales Enterobacteriaceae
Cluster1625	0.000413	0.000606	Bacteria Proteobacteria Gammaproteobacteria Pseudomonadales Moraxellaceae Enhydrobacter
Cluster8197	0.000402	0.000137	Bacteria Proteobacteria Gammaproteobacteria
Cluster3453	0.000391	9e-06	Bacteria Proteobacteria Gammaproteobacteria Enterobacteriales Enterobacteriaceae
Cluster8567	0.000391	9e-06	Bacteria Bacteroidetes Flavobacteria Flavobacteriales Flavobacteriaceae
Cluster3468	0.000391	0.000794	Bacteria Proteobacteria Gammaproteobacteria
Cluster226	0.000391	0.003029	Bacteria Proteobacteria Alphaproteobacteria Rhizobiales Bradyrhizobiaceae Bradyrhizobium
Cluster8186	0.00037	4.3e-05	Bacteria Proteobacteria Gammaproteobacteria Enterobacteriales Enterobacteriaceae
Cluster129	0.000348	1.7e-05	Bacteria Proteobacteria Gammaproteobacteria Enterobacteriales Enterobacteriaceae Serratia
Cluster7530	0.000348	0.001544	Bacteria Proteobacteria Gammaproteobacteria Pseudomonadales Moraxellaceae Enhydrobacter
Cluster8470	0.000337	9e-06	Bacteria Actinobacteria Actinobacteria Actinomycetales
Cluster3291	0.000337	1.7e-05	Bacteria Proteobacteria Gammaproteobacteria Pseudomonadales Moraxellaceae Enhydrobacter
Cluster6200	0.000337	1.7e-05	Bacteria Proteobacteria Alphaproteobacteria Rhizobiales Bradyrhizobiaceae Bradyrhizobium
Cluster8273	0.000315	0.000171	Bacteria Proteobacteria Alphaproteobacteria Rhizobiales Methylobacteriaceae Methylobacterium
Cluster8379	0.000315	0.000333	Bacteria Bacteroidetes Flavobacteria Flavobacteriales Flavobacteriaceae Chryseobacterium
Cluster2660	0.000315	0.000649	Bacteria Proteobacteria Alphaproteobacteria Rhizobiales
Cluster391	0.000304	0.000256	Bacteria Bacteroidetes Flavobacteria Flavobacteriales Flavobacteriaceae Wautersiella
Cluster8506	0.000293	5.1e-05	Bacteria Firmicutes Clostridia Clostridiales Incertae Family
Cluster8539	0.000293	0.000102	Bacteria Bacteroidetes Flavobacteria Flavobacteriales Flavobacteriaceae
Cluster3010	0.000293	0.000239	Bacteria Proteobacteria Alphaproteobacteria Rhodobacterales Rhodobacteraceae Paracoccus
Cluster3363	0.000283	0.000282	Bacteria Proteobacteria Alphaproteobacteria Rhizobiales Bradyrhizobiaceae
Cluster2952	0.000283	0.00093	Bacteria Proteobacteria Gammaproteobacteria
Cluster1001	0.000272	9e-06	Bacteria Proteobacteria
Cluster3103	0.000272	5.1e-05	Bacteria Firmicutes Bacilli Bacillales Bacillaceae Bacillus
Cluster7678	0.000272	0.000128	Bacteria Proteobacteria Gammaproteobacteria Pseudomonadales Pseudomonadaceae Pseudomonas
Cluster2269	0.000261	0.000375	Bacteria Proteobacteria Gammaproteobacteria Pseudomonadales Pseudomonadaceae Pseudomonas
Cluster3349	0.00025	9e-06	Bacteria Proteobacteria Gammaproteobacteria
Cluster7338	0.00025	6e-05	Bacteria Actinobacteria Actinobacteria Actinomycetales
Cluster8187	0.00025	0.000111	Bacteria Actinobacteria Actinobacteria Actinomycetales
Cluster3069	0.00025	0.000393	Bacteria Proteobacteria Alphaproteobacteria Rhizobiales Bradyrhizobiaceae Rhodopseudomonas
Cluster2895	0.000239	1.7e-05	Bacteria Actinobacteria Actinobacteria Actinomycetales Dermabacteraceae Brachybacterium
Cluster4412	0.000239	0.000273	Bacteria Proteobacteria Gammaproteobacteria Oceanospirillales Oceanospirillaceae Oceaniserpentilla
Cluster8330	0.000239	0.000324	Bacteria Proteobacteria Alphaproteobacteria Rhizobiales Bradyrhizobiaceae Bradyrhizobium
Cluster8636	0.000239	0.00058	Bacteria Bacteroidetes Sphingobacteria Sphingobacteriales Cyclobacteriaceae Aquiflexum
Cluster8485	0.000228	0.000119	Bacteria Firmicutes Bacilli Lactobacillales
Cluster3054	0.000228	0.000401	Bacteria Proteobacteria Betaproteobacteria Burkholderiales Burkholderiaceae Ralstonia
Cluster1112	0.000228	0.00058	Bacteria Proteobacteria Alphaproteobacteria Rhizobiales
Cluster3089	0.000228	0.002074	Bacteria Proteobacteria Alphaproteobacteria Rhizobiales Phyllobacteriaceae
Cluster7604	0.000217	4.3e-05	Bacteria Firmicutes Bacilli Bacillales Bacillaceae
Cluster7934	0.000217	0.000222	Bacteria Proteobacteria Gammaproteobacteria Enterobacteriales Enterobacteriaceae Serratia
Cluster8050	0.000217	0.001527	Bacteria Proteobacteria Gammaproteobacteria Pseudomonadales Moraxellaceae Enhydrobacter
Cluster7112	0.000217	0.003089	Bacteria Proteobacteria Gammaproteobacteria Pseudomonadales Moraxellaceae Enhydrobacter
Cluster8302	0.000207	1.7e-05	Bacteria Firmicutes Bacilli Bacillales Bacillaceae Bacillus
Cluster1996	0.000207	3.4e-05	Bacteria Firmicutes Bacilli Bacillales Staphylococcaceae Staphylococcus
Cluster3520	0.000207	0.000128	Bacteria Proteobacteria Gammaproteobacteria Xanthomonadales Xanthomonadaceae Stenotrophomonas
Cluster429	0.000207	0.000333	Bacteria Firmicutes Clostridia Clostridiales Incertae Family
Cluster1425	0.000196	0.000256	Bacteria Firmicutes Clostridia Clostridiales Incertae Family
Cluster2947	0.000196	0.001698	Bacteria Proteobacteria Alphaproteobacteria Rhizobiales Methylobacteriaceae Methylobacterium
Cluster3333	0.000196	0.002722	Bacteria Proteobacteria Gammaproteobacteria
Cluster7990	0.000185	9e-06	Bacteria Actinobacteria Actinobacteria Actinomycetales
Cluster8328	0.000185	9e-06	Bacteria Proteobacteria Gammaproteobacteria Pseudomonadales Pseudomonadaceae Pseudomonas
Cluster8469	0.000185	1.7e-05	Bacteria Proteobacteria Gammaproteobacteria Enterobacteriales Enterobacteriaceae
Cluster3396	0.000185	2.6e-05	Bacteria Proteobacteria Gammaproteobacteria Oceanospirillales
Cluster7699	0.000185	6.8e-05	Bacteria Firmicutes Bacilli Bacillales
Cluster4379	0.000185	0.000162	Bacteria Proteobacteria Gammaproteobacteria Oceanospirillales Oceanospirillaceae Bermanella
Cluster4536	0.000185	0.000179	Bacteria Firmicutes
Cluster8225	0.000185	0.00023	Bacteria Firmicutes Bacilli Bacillales
Cluster6993	0.000185	0.000375	Bacteria Proteobacteria Gammaproteobacteria Oceanospirillales Halomonadaceae Halomonas
Cluster7224	0.000185	0.000759	Bacteria Firmicutes Bacilli Bacillales
Cluster331	0.000185	0.000794	Bacteria Bacteroidetes Sphingobacteria Sphingobacteriales Cyclobacteriaceae Aquiflexum
Cluster7862	0.000174	9e-06	Bacteria Firmicutes Bacilli Bacillales Staphylococcaceae Staphylococcus
Cluster7658	0.000174	2.6e-05	Bacteria Firmicutes Bacilli Bacillales
Cluster7418	0.000174	6e-05	Bacteria
Cluster7897	0.000174	7.7e-05	Bacteria Firmicutes Bacilli Bacillales Bacillaceae Bacillus
Cluster8220	0.000174	0.000188	Bacteria Proteobacteria Gammaproteobacteria Oceanospirillales Oceanospirillaceae Oceaniserpentilla
Cluster7034	0.000174	0.000418	Bacteria Proteobacteria Gammaproteobacteria Xanthomonadales Xanthomonadaceae Luteimonas
Cluster7916	0.000174	0.000512	Bacteria Proteobacteria Gammaproteobacteria Xanthomonadales Xanthomonadaceae Stenotrophomonas
Cluster2849	0.000174	0.000751	Bacteria Proteobacteria Gammaproteobacteria Enterobacteriales Enterobacteriaceae Escherichia Shigella
Cluster6901	0.000174	0.001143	Bacteria Proteobacteria Gammaproteobacteria Oceanospirillales Halomonadaceae Halomonas
Cluster7951	0.000163	9e-06	Bacteria Firmicutes Bacilli Lactobacillales
Cluster2631	0.000163	9e-06	Bacteria Proteobacteria Alphaproteobacteria Rhizobiales Bradyrhizobiaceae
Cluster249	0.000163	9e-06	Bacteria Proteobacteria Gammaproteobacteria Pseudomonadales Moraxellaceae Enhydrobacter
Cluster8323	0.000163	3.4e-05	Bacteria Proteobacteria Alphaproteobacteria Rhizobiales Bradyrhizobiaceae Bradyrhizobium
Cluster7600	0.000163	5.1e-05	Bacteria Proteobacteria Gammaproteobacteria Enterobacteriales Enterobacteriaceae Serratia
Cluster3461	0.000163	6.8e-05	Bacteria Proteobacteria Gammaproteobacteria Pseudomonadales Moraxellaceae Enhydrobacter
Cluster2121	0.000163	0.000154	Bacteria Proteobacteria Betaproteobacteria Burkholderiales Comamonadaceae Delftia
Cluster7458	0.000163	0.000196	Bacteria Proteobacteria Betaproteobacteria Burkholderiales Alcaligenaceae
Cluster8573	0.000163	0.000333	Bacteria Proteobacteria Gammaproteobacteria Pseudomonadales Moraxellaceae Enhydrobacter
Cluster8499	0.000152	9e-06	Bacteria Proteobacteria Gammaproteobacteria Oceanospirillales Halomonadaceae
Cluster7845	0.000152	1.7e-05	Bacteria Actinobacteria Actinobacteria Actinomycetales
Cluster8136	0.000152	3.4e-05	Bacteria Proteobacteria Alphaproteobacteria Rhizobiales Bradyrhizobiaceae Bradyrhizobium
Cluster8287	0.000152	7.7e-05	Bacteria Proteobacteria Alphaproteobacteria Rhizobiales Methylobacteriaceae Methylobacterium
Cluster8512	0.000152	0.000102	Bacteria Proteobacteria Alphaproteobacteria
Cluster8130	0.000152	0.000119	Bacteria Proteobacteria Gammaproteobacteria
Cluster1645	0.000152	0.000179	Bacteria Bacteroidetes Flavobacteria Flavobacteriales Flavobacteriaceae Elizabethkingia
Cluster8024	0.000152	0.000691	Bacteria Proteobacteria Gammaproteobacteria Enterobacteriales Enterobacteriaceae Serratia
Cluster8494	0.000141	9e-06	Bacteria
Cluster8354	0.000141	6e-05	Bacteria Firmicutes Clostridia Clostridiales Incertae Family
Cluster8316	0.000141	6e-05	Bacteria Proteobacteria Alphaproteobacteria Caulobacterales Caulobacteraceae Brevundimonas
Cluster8277	0.000141	9.4e-05	Bacteria Proteobacteria Alphaproteobacteria Rhizobiales Methylobacteriaceae Methylobacterium
Cluster3554	0.000141	0.000162	Bacteria Proteobacteria Gammaproteobacteria Pseudomonadales Moraxellaceae Enhydrobacter
Cluster3356	0.000141	0.000299	Bacteria Proteobacteria Betaproteobacteria Burkholderiales Alcaligenaceae Bordetella
Cluster3316	0.000141	0.000657	Bacteria Proteobacteria Gammaproteobacteria Pseudomonadales Pseudomonadaceae Pseudomonas
Cluster7441	0.000141	0.001306	Bacteria Proteobacteria Gammaproteobacteria Pseudomonadales Moraxellaceae Enhydrobacter
Cluster971	0.00013	0.000222	Bacteria Proteobacteria Alphaproteobacteria Rhizobiales Methylobacteriaceae Methylobacterium
Cluster8173	0.00013	0.000307	Bacteria Firmicutes Bacilli Bacillales
Cluster8590	0.00013	0.000691	Bacteria Proteobacteria Gammaproteobacteria Pseudomonadales Pseudomonadaceae Pseudomonas
Cluster144	0.00013	0.001271	Bacteria Firmicutes Bacilli Lactobacillales
Cluster8478	0.00013	0.006204	Bacteria Proteobacteria Gammaproteobacteria Enterobacteriales Enterobacteriaceae Escherichia Shigella
Cluster7481	0.00012	9e-06	Bacteria Proteobacteria Alphaproteobacteria
Cluster7271	0.00012	9e-06	Bacteria Firmicutes Bacilli Bacillales Bacillaceae
Cluster4435	0.00012	9e-06	Bacteria Actinobacteria Actinobacteria Actinomycetales
Cluster303	0.00012	3.4e-05	Bacteria Proteobacteria Alphaproteobacteria Rhizobiales Methylobacteriaceae Methylobacterium
Cluster8563	0.00012	3.4e-05	Bacteria Actinobacteria Actinobacteria Actinomycetales
Cluster1663	0.00012	0.000137	Bacteria Actinobacteria Actinobacteria Actinomycetales Corynebacteriaceae Corynebacterium
Cluster7686	0.00012	0.000188	Bacteria Firmicutes Bacilli Bacillales
Cluster8205	0.00012	0.000213	Bacteria Proteobacteria Gammaproteobacteria Enterobacteriales Enterobacteriaceae Serratia
Cluster8544	0.00012	0.000273	Bacteria Proteobacteria Gammaproteobacteria Pseudomonadales Pseudomonadaceae Pseudomonas
Cluster2618	0.00012	0.001203	Bacteria Proteobacteria Gammaproteobacteria Pseudomonadales Pseudomonadaceae Pseudomonas
Cluster8505	0.000109	4.3e-05	Bacteria Proteobacteria Gammaproteobacteria Pseudomonadales Moraxellaceae
Cluster7808	0.000109	5.1e-05	Bacteria Proteobacteria Gammaproteobacteria Xanthomonadales Xanthomonadaceae Stenotrophomonas
Cluster7597	0.000109	9.4e-05	Bacteria Firmicutes Bacilli Bacillales Bacillaceae Bacillus
Cluster3637	0.000109	0.000111	Bacteria Proteobacteria Gammaproteobacteria Oceanospirillales Oceanospirillaceae Oceaniserpentilla
Cluster7270	0.000109	0.000137	Bacteria
Cluster7496	0.000109	0.000171	Bacteria Proteobacteria Alphaproteobacteria Rhizobiales Phyllobacteriaceae
Cluster8474	0.000109	0.000179	Bacteria Proteobacteria Gammaproteobacteria Pseudomonadales Moraxellaceae Enhydrobacter
Cluster7228	0.000109	0.000393	Bacteria Firmicutes Bacilli Bacillales
Cluster6088	0.000109	0.000546	Bacteria Firmicutes Bacilli Bacillales
Cluster7911	0.000109	0.004267	Bacteria Proteobacteria Gammaproteobacteria Pseudomonadales Pseudomonadaceae Pseudomonas
Cluster7893	9.8e-05	9e-06	Bacteria Actinobacteria Actinobacteria Actinomycetales Micrococcaceae Rothia
Cluster8575	9.8e-05	1.7e-05	Bacteria Firmicutes Bacilli Bacillales Alicyclobacillaceae Alicyclobacillus
Cluster7884	9.8e-05	2.6e-05	Bacteria Firmicutes Bacilli Bacillales
Cluster3556	9.8e-05	2.6e-05	Bacteria Proteobacteria Gammaproteobacteria Oceanospirillales Oceanospirillaceae Oceaniserpentilla
Cluster2938	9.8e-05	5.1e-05	Bacteria Proteobacteria Gammaproteobacteria Enterobacteriales Enterobacteriaceae
Cluster7715	9.8e-05	0.000137	Bacteria Firmicutes Bacilli Bacillales Staphylococcaceae Staphylococcus
Cluster8394	9.8e-05	0.000145	Bacteria Proteobacteria Alphaproteobacteria Rhodobacterales Rhodobacteraceae Paracoccus
Cluster3523	9.8e-05	0.000239	Bacteria Proteobacteria Gammaproteobacteria
Cluster8376	9.8e-05	0.000256	Bacteria Firmicutes Bacilli Bacillales Staphylococcaceae Staphylococcus
Cluster2320	9.8e-05	0.000452	Bacteria Proteobacteria Gammaproteobacteria Oceanospirillales Halomonadaceae
Cluster8112	9.8e-05	0.001698	Bacteria Proteobacteria Gammaproteobacteria Oceanospirillales Halomonadaceae Halomonas
Cluster6120	9.8e-05	0.001766	Bacteria Proteobacteria Gammaproteobacteria
Cluster3100	8.7e-05	9e-06	Bacteria Proteobacteria Alphaproteobacteria Rhizobiales Methylobacteriaceae Methylobacterium
Cluster8367	8.7e-05	1.7e-05	Bacteria Actinobacteria Actinobacteria Actinomycetales
Cluster3397	8.7e-05	1.7e-05	Bacteria Proteobacteria Alphaproteobacteria Rhizobiales
Cluster7948	8.7e-05	2.6e-05	Bacteria Actinobacteria Actinobacteria Actinomycetales
Cluster6659	8.7e-05	2.6e-05	Bacteria Proteobacteria Alphaproteobacteria Rhizobiales Bradyrhizobiaceae
Cluster8115	8.7e-05	6.8e-05	Bacteria Proteobacteria Alphaproteobacteria Rhizobiales Bradyrhizobiaceae Bradyrhizobium
Cluster1581	8.7e-05	7.7e-05	Bacteria Proteobacteria Alphaproteobacteria Sphingomonadales Sphingomonadaceae Novosphingobium
Cluster8153	8.7e-05	9.4e-05	Bacteria Proteobacteria Gammaproteobacteria
Cluster8427	8.7e-05	0.000102	Bacteria Actinobacteria Actinobacteria Actinomycetales Micrococcaceae Micrococcus
Cluster812	8.7e-05	0.000102	Bacteria Proteobacteria Gammaproteobacteria
Cluster3845	8.7e-05	0.000247	Bacteria Proteobacteria Alphaproteobacteria Rhizobiales Bradyrhizobiaceae Rhodopseudomonas
Cluster8137	8.7e-05	0.001075	Bacteria Proteobacteria Gammaproteobacteria
Cluster2994	8.7e-05	0.002065	Bacteria Proteobacteria Gammaproteobacteria Pseudomonadales Moraxellaceae Enhydrobacter
Cluster2676	7.6e-05	1.7e-05	Bacteria Actinobacteria Actinobacteria Actinomycetales Corynebacteriaceae Corynebacterium
Cluster1724	7.6e-05	3.4e-05	Bacteria Proteobacteria Alphaproteobacteria
Cluster7737	7.6e-05	4.3e-05	Bacteria Proteobacteria Gammaproteobacteria Pseudomonadales Moraxellaceae Acinetobacter
Cluster8646	7.6e-05	5.1e-05	Bacteria Actinobacteria Actinobacteria Actinomycetales
Cluster1823	7.6e-05	7.7e-05	Bacteria Proteobacteria Alphaproteobacteria Rhodobacterales Rhodobacteraceae
Cluster3220	7.6e-05	9.4e-05	Bacteria Proteobacteria Alphaproteobacteria Rhodobacterales Rhodobacteraceae
Cluster7762	7.6e-05	0.000162	Bacteria Proteobacteria Gammaproteobacteria Pseudomonadales Moraxellaceae Enhydrobacter
Cluster8098	7.6e-05	0.000196	Bacteria Proteobacteria Alphaproteobacteria Rhizobiales Methylobacteriaceae Methylobacterium
Cluster7667	7.6e-05	0.000213	Bacteria Proteobacteria Gammaproteobacteria Xanthomonadales Xanthomonadaceae Stenotrophomonas
Cluster1640	7.6e-05	0.000316	Bacteria Proteobacteria Betaproteobacteria Burkholderiales Comamonadaceae Acidovorax
Cluster7214	7.6e-05	0.000836	Bacteria Proteobacteria Gammaproteobacteria Enterobacteriales Enterobacteriaceae Escherichia Shigella
Cluster966	7.6e-05	0.000956	Bacteria Proteobacteria Alphaproteobacteria Rhizobiales Bradyrhizobiaceae Bradyrhizobium
Cluster1044	7.6e-05	0.00099	Bacteria Proteobacteria Gammaproteobacteria Pseudomonadales Moraxellaceae Enhydrobacter
Cluster8069	6.5e-05	1.7e-05	Bacteria Proteobacteria Gammaproteobacteria
Cluster8596	6.5e-05	1.7e-05	Bacteria Proteobacteria Gammaproteobacteria Pseudomonadales Pseudomonadaceae Pseudomonas
Cluster6997	6.5e-05	2.6e-05	Bacteria Actinobacteria Actinobacteria Actinomycetales Micrococcaceae Kocuria
Cluster8088	6.5e-05	3.4e-05	Bacteria Proteobacteria Alphaproteobacteria
Cluster8149	6.5e-05	4.3e-05	Bacteria Proteobacteria Gammaproteobacteria Oceanospirillales Halomonadaceae
Cluster8026	6.5e-05	4.3e-05	Bacteria Firmicutes Bacilli Bacillales
Cluster4560	6.5e-05	4.3e-05	Bacteria Proteobacteria Alphaproteobacteria Rhizobiales Bradyrhizobiaceae Rhodopseudomonas
Cluster2907	6.5e-05	6.8e-05	Bacteria Proteobacteria Gammaproteobacteria Enterobacteriales Enterobacteriaceae Serratia
Cluster4419	6.5e-05	8.5e-05	Bacteria Proteobacteria Alphaproteobacteria Rhodospirillales Acetobacteraceae Acidomonas
Cluster8193	6.5e-05	0.000111	Bacteria Actinobacteria Actinobacteria Actinomycetales
Cluster8183	6.5e-05	0.000154	Bacteria Actinobacteria Actinobacteria Actinomycetales Corynebacteriaceae Corynebacterium
Cluster7221	6.5e-05	0.000367	Bacteria Proteobacteria Gammaproteobacteria Enterobacteriales Enterobacteriaceae Serratia
Cluster1691	6.5e-05	0.000469	Bacteria Proteobacteria Gammaproteobacteria Pasteurellales Pasteurellaceae Haemophilus
Cluster1113	6.5e-05	0.00064	Bacteria Proteobacteria Alphaproteobacteria Rhizobiales Bradyrhizobiaceae Bradyrhizobium
Cluster8620	6.5e-05	0.000802	Bacteria Proteobacteria Gammaproteobacteria
Cluster7702	6.5e-05	0.008448	Bacteria Proteobacteria Gammaproteobacteria Pseudomonadales Moraxellaceae Enhydrobacter
Cluster7654	6.5e-05	0.015948	Bacteria Proteobacteria Gammaproteobacteria Pseudomonadales Pseudomonadaceae Pseudomonas
Cluster7254	5.4e-05	9e-06	Bacteria Actinobacteria Actinobacteria Actinomycetales
Cluster8598	5.4e-05	9e-06	Bacteria Actinobacteria Actinobacteria Actinomycetales
Cluster356	5.4e-05	9e-06	Bacteria Proteobacteria Gammaproteobacteria Xanthomonadales Xanthomonadaceae Stenotrophomonas
Cluster8662	5.4e-05	1.7e-05	Bacteria Proteobacteria Gammaproteobacteria Xanthomonadales Xanthomonadaceae Stenotrophomonas
Cluster7908	5.4e-05	2.6e-05	Bacteria Firmicutes Bacilli
Cluster7830	5.4e-05	4.3e-05	Bacteria Actinobacteria Actinobacteria Actinomycetales
Cluster7994	5.4e-05	5.1e-05	Bacteria Proteobacteria Gammaproteobacteria
Cluster7918	5.4e-05	5.1e-05	Bacteria Firmicutes Bacilli Lactobacillales
Cluster8534	5.4e-05	5.1e-05	Bacteria Firmicutes Bacilli
Cluster8583	5.4e-05	7.7e-05	Bacteria Actinobacteria Actinobacteria Rubrobacterales Rubrobacteraceae Rubrobacter
Cluster1474	5.4e-05	9.4e-05	Bacteria Proteobacteria Alphaproteobacteria Rhodobacterales Rhodobacteraceae
Cluster2831	5.4e-05	0.000111	Bacteria
Cluster7007	5.4e-05	0.000119	Bacteria Actinobacteria Actinobacteria
Cluster7564	5.4e-05	0.000128	Bacteria Firmicutes Bacilli Bacillales Bacillaceae
Cluster7923	5.4e-05	0.000145	Bacteria Actinobacteria Actinobacteria Actinomycetales Micrococcaceae Kocuria
Cluster7704	5.4e-05	0.000154	Bacteria Proteobacteria Gammaproteobacteria Enterobacteriales Enterobacteriaceae Serratia
Cluster3584	5.4e-05	0.00023	Bacteria Proteobacteria Gammaproteobacteria
Cluster8206	5.4e-05	0.000247	Bacteria Proteobacteria Alphaproteobacteria Rhizobiales Methylobacteriaceae Methylobacterium
Cluster957	5.4e-05	0.000256	Bacteria Proteobacteria Gammaproteobacteria Xanthomonadales Xanthomonadaceae
Cluster1096	5.4e-05	0.000307	Bacteria Proteobacteria Gammaproteobacteria Xanthomonadales Xanthomonadaceae Stenotrophomonas
Cluster7390	5.4e-05	0.000512	Bacteria Proteobacteria Gammaproteobacteria Pseudomonadales Pseudomonadaceae Pseudomonas
Cluster7734	5.4e-05	0.000623	Bacteria Proteobacteria Gammaproteobacteria Enterobacteriales Enterobacteriaceae Serratia
Cluster7126	5.4e-05	0.000657	Bacteria Firmicutes Bacilli Bacillales Bacillaceae Bacillus
Cluster7489	5.4e-05	0.000734	Bacteria Proteobacteria Gammaproteobacteria
Cluster594	5.4e-05	0.001323	Bacteria Proteobacteria
Cluster7759	5.4e-05	0.002287	Bacteria Proteobacteria Gammaproteobacteria Pseudomonadales Moraxellaceae Enhydrobacter
Cluster7606	4.3e-05	9e-06	Bacteria Firmicutes Bacilli Bacillales Bacillaceae
Cluster6278	4.3e-05	9e-06	Bacteria Firmicutes Bacilli Bacillales Bacillaceae
Cluster7495	4.3e-05	9e-06	Bacteria Proteobacteria Gammaproteobacteria Oceanospirillales Halomonadaceae Halomonas
Cluster7723	4.3e-05	9e-06	Bacteria Firmicutes Bacilli Bacillales
Cluster5631	4.3e-05	1.7e-05	Bacteria Proteobacteria Gammaproteobacteria Oceanospirillales Oceanospirillaceae Bermanella
Cluster4070	4.3e-05	2.6e-05	Bacteria Proteobacteria Alphaproteobacteria Rhizobiales Bradyrhizobiaceae Bradyrhizobium
Cluster8374	4.3e-05	2.6e-05	Bacteria Proteobacteria Alphaproteobacteria Rhizobiales Methylobacteriaceae Methylobacterium
Cluster8383	4.3e-05	3.4e-05	Bacteria Actinobacteria Actinobacteria Actinomycetales Corynebacteriaceae Corynebacterium
Cluster7602	4.3e-05	4.3e-05	Bacteria Firmicutes Bacilli Bacillales
Cluster7180	4.3e-05	4.3e-05	Bacteria Actinobacteria Actinobacteria Actinomycetales Micrococcaceae Nesterenkonia
Cluster8249	4.3e-05	4.3e-05	Bacteria Actinobacteria Actinobacteria Actinomycetales Corynebacteriaceae Corynebacterium
Cluster7978	4.3e-05	5.1e-05	Bacteria Firmicutes Bacilli Bacillales Bacillaceae
Cluster8109	4.3e-05	5.1e-05	Bacteria Proteobacteria Alphaproteobacteria Rhizobiales Bradyrhizobiaceae Bradyrhizobium
Cluster8150	4.3e-05	6e-05	Bacteria Actinobacteria Actinobacteria Actinomycetales
Cluster1605	4.3e-05	6.8e-05	Bacteria Proteobacteria Gammaproteobacteria Pseudomonadales Moraxellaceae
Cluster8329	4.3e-05	7.7e-05	Bacteria Proteobacteria Alphaproteobacteria Sphingomonadales Sphingomonadaceae Sphingomonas
Cluster938	4.3e-05	9.4e-05	Bacteria Proteobacteria Gammaproteobacteria
Cluster7373	4.3e-05	0.000111	Bacteria Proteobacteria Gammaproteobacteria
Cluster3293	4.3e-05	0.000137	Bacteria Proteobacteria Gammaproteobacteria Xanthomonadales Xanthomonadaceae Stenotrophomonas
Cluster424	4.3e-05	0.000145	Bacteria Proteobacteria Alphaproteobacteria Rhizobiales
Cluster2038	4.3e-05	0.000154	Bacteria Actinobacteria Actinobacteria Actinomycetales
Cluster7303	4.3e-05	0.000171	Bacteria Proteobacteria Betaproteobacteria Burkholderiales Alcaligenaceae
Cluster2402	4.3e-05	0.000188	Bacteria Proteobacteria Alphaproteobacteria Rhizobiales
Cluster7321	4.3e-05	0.000188	Bacteria Proteobacteria Gammaproteobacteria Enterobacteriales Enterobacteriaceae Escherichia Shigella
Cluster718	4.3e-05	0.000205	Bacteria Proteobacteria Gammaproteobacteria Enterobacteriales Enterobacteriaceae Serratia
Cluster7721	4.3e-05	0.000213	Bacteria Firmicutes Bacilli Lactobacillales
Cluster2728	4.3e-05	0.00023	Bacteria Proteobacteria Gammaproteobacteria Enterobacteriales Enterobacteriaceae
Cluster338	4.3e-05	0.000299	Bacteria Proteobacteria Alphaproteobacteria Sphingomonadales Sphingomonadaceae Novosphingobium
Cluster1829	4.3e-05	0.000333	Bacteria Proteobacteria Alphaproteobacteria Rhizobiales
Cluster7548	4.3e-05	0.00035	Bacteria Proteobacteria Alphaproteobacteria Rhizobiales
Cluster2918	4.3e-05	0.000384	Bacteria Firmicutes Bacilli Lactobacillales Streptococcaceae Streptococcus
Cluster1641	4.3e-05	0.00041	Bacteria Proteobacteria Alphaproteobacteria Rhizobiales Bradyrhizobiaceae Bradyrhizobium
Cluster1494	4.3e-05	0.000521	Bacteria Proteobacteria Gammaproteobacteria Enterobacteriales Enterobacteriaceae
Cluster928	4.3e-05	0.000734	Bacteria Actinobacteria Actinobacteria Actinomycetales Corynebacteriaceae Corynebacterium
Cluster29	4.3e-05	0.000802	Bacteria Proteobacteria Alphaproteobacteria Rhizobiales Bradyrhizobiaceae Bradyrhizobium
Cluster152	4.3e-05	0.001101	Bacteria Deinococcus-Thermus Deinococci Deinococcales Trueperaceae Truepera
Cluster5779	4.3e-05	0.001519	Bacteria Proteobacteria Alphaproteobacteria Rhizobiales Bradyrhizobiaceae Rhodopseudomonas
Cluster601	4.3e-05	0.001852	Bacteria Proteobacteria
Cluster7210	3.3e-05	9e-06	Bacteria
Cluster7145	3.3e-05	9e-06	Bacteria Proteobacteria Betaproteobacteria
Cluster3041	3.3e-05	9e-06	Bacteria Proteobacteria Gammaproteobacteria
Cluster8640	3.3e-05	9e-06	Bacteria Proteobacteria Betaproteobacteria Burkholderiales
Cluster6329	3.3e-05	9e-06	Bacteria Proteobacteria Gammaproteobacteria
Cluster2275	3.3e-05	9e-06	Bacteria Firmicutes Bacilli Bacillales
Cluster6488	3.3e-05	9e-06	Bacteria Proteobacteria Alphaproteobacteria Rhizobiales Phyllobacteriaceae Phyllobacterium
Cluster7159	3.3e-05	9e-06	Bacteria Proteobacteria Betaproteobacteria Rhodocyclales Rhodocyclaceae
Cluster7119	3.3e-05	9e-06	Bacteria Proteobacteria Gammaproteobacteria Oceanospirillales Halomonadaceae
Cluster8168	3.3e-05	9e-06	Bacteria Proteobacteria Alphaproteobacteria Rhizobiales Methylobacteriaceae Methylobacterium
Cluster2896	3.3e-05	1.7e-05	Bacteria Actinobacteria Actinobacteria Actinomycetales Corynebacteriaceae Corynebacterium
Cluster8309	3.3e-05	2.6e-05	Bacteria Proteobacteria Alphaproteobacteria Rhizobiales Bradyrhizobiaceae Bradyrhizobium
Cluster6725	3.3e-05	2.6e-05	Bacteria Proteobacteria Gammaproteobacteria Enterobacteriales Enterobacteriaceae Hafnia
Cluster8029	3.3e-05	3.4e-05	Bacteria Proteobacteria Gammaproteobacteria Oceanospirillales Halomonadaceae
Cluster8326	3.3e-05	3.4e-05	Bacteria Proteobacteria Alphaproteobacteria Rhizobiales Methylobacteriaceae Methylobacterium
Cluster8665	3.3e-05	3.4e-05	Bacteria Actinobacteria Actinobacteria Actinomycetales
Cluster7061	3.3e-05	4.3e-05	Bacteria Proteobacteria Betaproteobacteria Neisseriales Neisseriaceae
Cluster2151	3.3e-05	4.3e-05	Bacteria Proteobacteria Alphaproteobacteria Rhizobiales Bradyrhizobiaceae Bradyrhizobium
Cluster8275	3.3e-05	5.1e-05	Bacteria Proteobacteria Alphaproteobacteria Rhizobiales Methylobacteriaceae Methylobacterium
Cluster8252	3.3e-05	5.1e-05	Bacteria Proteobacteria Alphaproteobacteria Rhizobiales Bradyrhizobiaceae Bradyrhizobium
Cluster7590	3.3e-05	5.1e-05	Bacteria Proteobacteria Gammaproteobacteria Enterobacteriales Enterobacteriaceae
Cluster7771	3.3e-05	5.1e-05	Bacteria Bacteroidetes Flavobacteria Flavobacteriales Flavobacteriaceae Chryseobacterium
Cluster1312	3.3e-05	6.8e-05	Bacteria Proteobacteria Gammaproteobacteria Enterobacteriales Enterobacteriaceae Klebsiella
Cluster8335	3.3e-05	6.8e-05	Bacteria Actinobacteria Actinobacteria Actinomycetales Micrococcaceae Nesterenkonia
Cluster8372	3.3e-05	8.5e-05	Bacteria Proteobacteria Alphaproteobacteria Rhizobiales Bradyrhizobiaceae
Cluster7297	3.3e-05	0.000137	Bacteria Proteobacteria Alphaproteobacteria Rhizobiales Bradyrhizobiaceae Bradyrhizobium
Cluster7786	3.3e-05	0.000137	Bacteria Proteobacteria Gammaproteobacteria Enterobacteriales Enterobacteriaceae Serratia
Cluster6259	3.3e-05	0.000145	Bacteria Proteobacteria Gammaproteobacteria Oceanospirillales Oceanospirillaceae
Cluster7456	3.3e-05	0.000162	Bacteria Proteobacteria Betaproteobacteria Burkholderiales Alcaligenaceae
Cluster120	3.3e-05	0.000188	Bacteria Proteobacteria Alphaproteobacteria Rhizobiales Hyphomicrobiaceae Blastochloris
Cluster2936	3.3e-05	0.000247	Bacteria Actinobacteria Actinobacteria Rubrobacterales Rubrobacteraceae Rubrobacter
Cluster1595	3.3e-05	0.000256	Bacteria Bacteroidetes Flavobacteria Flavobacteriales Flavobacteriaceae Chryseobacterium
Cluster4170	3.3e-05	0.000256	Bacteria Proteobacteria Alphaproteobacteria Rhizobiales Bradyrhizobiaceae
Cluster3533	3.3e-05	0.000265	Bacteria Proteobacteria Gammaproteobacteria
Cluster7258	3.3e-05	0.000273	Bacteria Proteobacteria Gammaproteobacteria
Cluster7520	3.3e-05	0.000282	Bacteria Proteobacteria Alphaproteobacteria Rhizobiales Bradyrhizobiaceae Bradyrhizobium
Cluster7360	3.3e-05	0.000282	Bacteria Firmicutes Bacilli Bacillales
Cluster87	3.3e-05	0.000375	Bacteria Bacteroidetes Flavobacteria Flavobacteriales Flavobacteriaceae Chryseobacterium
Cluster598	3.3e-05	0.00041	Bacteria Actinobacteria Actinobacteria Actinomycetales Corynebacteriaceae Corynebacterium
Cluster439	3.3e-05	0.000512	Bacteria Proteobacteria Alphaproteobacteria Rhodobacterales Rhodobacteraceae
Cluster8603	3.3e-05	0.000819	Bacteria Proteobacteria Gammaproteobacteria Enterobacteriales Enterobacteriaceae Escherichia Shigella
Cluster1667	3.3e-05	0.000879	Bacteria Proteobacteria Gammaproteobacteria
Cluster1272	3.3e-05	0.00093	Bacteria Proteobacteria Gammaproteobacteria Pseudomonadales Moraxellaceae Enhydrobacter
Cluster382	3.3e-05	0.001067	Bacteria Proteobacteria Gammaproteobacteria Pseudomonadales Moraxellaceae Enhydrobacter
Cluster7294	3.3e-05	0.00128	Bacteria Firmicutes Bacilli Bacillales Bacillaceae Lysinibacillus
Cluster512	3.3e-05	0.001792	Bacteria Proteobacteria Gammaproteobacteria Pseudomonadales Pseudomonadaceae
Cluster7917	3.3e-05	0.009062	Bacteria Proteobacteria Gammaproteobacteria Pseudomonadales Pseudomonadaceae Pseudomonas
Cluster3486	2.2e-05	9e-06	Bacteria Proteobacteria Betaproteobacteria
Cluster1149	2.2e-05	9e-06	Bacteria Proteobacteria Gammaproteobacteria Oceanospirillales Oceanospirillaceae Oceaniserpentilla
Cluster6921	2.2e-05	9e-06	Bacteria Proteobacteria Gammaproteobacteria Enterobacteriales Enterobacteriaceae
Cluster8641	2.2e-05	9e-06	Bacteria Proteobacteria Gammaproteobacteria
Cluster7544	2.2e-05	9e-06	Bacteria Proteobacteria Alphaproteobacteria Rhizobiales Methylobacteriaceae Methylobacterium
Cluster7454	2.2e-05	9e-06	Bacteria Proteobacteria Betaproteobacteria Burkholderiales Alcaligenaceae
Cluster7439	2.2e-05	9e-06	Bacteria Proteobacteria Betaproteobacteria
Cluster8033	2.2e-05	9e-06	Bacteria Firmicutes Bacilli Bacillales Bacillaceae
Cluster1969	2.2e-05	9e-06	Bacteria Proteobacteria Gammaproteobacteria
Cluster8435	2.2e-05	1.7e-05	Bacteria Proteobacteria Betaproteobacteria Burkholderiales Burkholderiaceae
Cluster8253	2.2e-05	1.7e-05	Bacteria Proteobacteria Gammaproteobacteria Enterobacteriales Enterobacteriaceae Serratia
Cluster2224	2.2e-05	1.7e-05	Bacteria Proteobacteria Gammaproteobacteria
Cluster8593	2.2e-05	1.7e-05	Bacteria Proteobacteria Alphaproteobacteria Rhizobiales Bradyrhizobiaceae Bradyrhizobium
Cluster2295	2.2e-05	1.7e-05	Bacteria Actinobacteria Actinobacteria Actinomycetales
Cluster7205	2.2e-05	1.7e-05	Bacteria Proteobacteria Gammaproteobacteria Enterobacteriales Enterobacteriaceae
Cluster8310	2.2e-05	1.7e-05	Bacteria Proteobacteria Gammaproteobacteria Enterobacteriales Enterobacteriaceae
Cluster7663	2.2e-05	2.6e-05	Bacteria Proteobacteria Gammaproteobacteria Enterobacteriales Enterobacteriaceae Serratia
Cluster7854	2.2e-05	2.6e-05	Bacteria
Cluster307	2.2e-05	2.6e-05	Bacteria Proteobacteria Alphaproteobacteria Rhizobiales Bradyrhizobiaceae
Cluster8341	2.2e-05	2.6e-05	Bacteria Actinobacteria Actinobacteria Actinomycetales
Cluster1634	2.2e-05	2.6e-05	Bacteria Proteobacteria Gammaproteobacteria
Cluster7472	2.2e-05	2.6e-05	Bacteria Proteobacteria Betaproteobacteria Burkholderiales Alcaligenaceae Tetrathiobacter
Cluster3593	2.2e-05	2.6e-05	Bacteria Proteobacteria Betaproteobacteria Burkholderiales Alcaligenaceae
Cluster3032	2.2e-05	3.4e-05	Bacteria Firmicutes Bacilli Bacillales Staphylococcaceae Staphylococcus
Cluster6759	2.2e-05	3.4e-05	Bacteria Proteobacteria Gammaproteobacteria Xanthomonadales Xanthomonadaceae Stenotrophomonas
Cluster7608	2.2e-05	3.4e-05	Bacteria Firmicutes Bacilli Lactobacillales
Cluster8630	2.2e-05	3.4e-05	Bacteria Actinobacteria Actinobacteria Actinomycetales
Cluster3008	2.2e-05	3.4e-05	Bacteria Proteobacteria Alphaproteobacteria
Cluster5825	2.2e-05	3.4e-05	Bacteria Proteobacteria Gammaproteobacteria Oceanospirillales Oceanospirillaceae
Cluster3127	2.2e-05	3.4e-05	Bacteria Proteobacteria Alphaproteobacteria Rhodobacterales Rhodobacteraceae Paracoccus
Cluster7792	2.2e-05	3.4e-05	Bacteria Firmicutes Bacilli Bacillales Bacillaceae Bacillus
Cluster7764	2.2e-05	4.3e-05	Bacteria Proteobacteria Gammaproteobacteria
Cluster8655	2.2e-05	4.3e-05	Bacteria Proteobacteria Alphaproteobacteria Sphingomonadales Sphingomonadaceae Novosphingobium
Cluster7355	2.2e-05	4.3e-05	Bacteria Proteobacteria Gammaproteobacteria
Cluster1742	2.2e-05	5.1e-05	Bacteria Proteobacteria Alphaproteobacteria Rhizobiales Bradyrhizobiaceae Bradyrhizobium
Cluster8671	2.2e-05	5.1e-05	Bacteria Proteobacteria Alphaproteobacteria Rhizobiales Bradyrhizobiaceae Bradyrhizobium
Cluster3296	2.2e-05	5.1e-05	Bacteria Proteobacteria Alphaproteobacteria Rhizobiales
Cluster7905	2.2e-05	5.1e-05	Bacteria Firmicutes Bacilli Bacillales
Cluster7150	2.2e-05	5.1e-05	Bacteria Proteobacteria Betaproteobacteria
Cluster8496	2.2e-05	5.1e-05	Bacteria Firmicutes Bacilli
Cluster3031	2.2e-05	6e-05	Bacteria Proteobacteria Alphaproteobacteria Rhizobiales Bradyrhizobiaceae Bradyrhizobium
Cluster1743	2.2e-05	6e-05	Bacteria Proteobacteria Alphaproteobacteria Rhizobiales
Cluster3922	2.2e-05	6e-05	Bacteria Proteobacteria Gammaproteobacteria Oceanospirillales
Cluster1542	2.2e-05	6e-05	Bacteria Bacteroidetes Flavobacteria Flavobacteriales Flavobacteriaceae Chryseobacterium
Cluster7798	2.2e-05	6e-05	Bacteria Actinobacteria Actinobacteria Actinomycetales
Cluster8317	2.2e-05	6.8e-05	Bacteria Proteobacteria Alphaproteobacteria
Cluster4088	2.2e-05	7.7e-05	Bacteria Proteobacteria Gammaproteobacteria Oceanospirillales Oceanospirillaceae
Cluster1167	2.2e-05	7.7e-05	Bacteria Proteobacteria Alphaproteobacteria Rhodobacterales Rhodobacteraceae
Cluster8041	2.2e-05	7.7e-05	Bacteria Proteobacteria Alphaproteobacteria Rhizobiales Methylobacteriaceae Methylobacterium
Cluster8663	2.2e-05	7.7e-05	Bacteria Proteobacteria Gammaproteobacteria Pseudomonadales Moraxellaceae Enhydrobacter
Cluster3368	2.2e-05	8.5e-05	Bacteria Proteobacteria Betaproteobacteria Burkholderiales Oxalobacteraceae Naxibacter
Cluster8677	2.2e-05	8.5e-05	Bacteria Proteobacteria Gammaproteobacteria Pseudomonadales Moraxellaceae Enhydrobacter
Cluster7408	2.2e-05	9.4e-05	Bacteria Proteobacteria Betaproteobacteria Burkholderiales Alcaligenaceae
Cluster804	2.2e-05	9.4e-05	Bacteria Proteobacteria Gammaproteobacteria Enterobacteriales Enterobacteriaceae Serratia
Cluster1555	2.2e-05	0.000102	Bacteria Proteobacteria Alphaproteobacteria Rhizobiales
Cluster8531	2.2e-05	0.000102	Bacteria Proteobacteria Gammaproteobacteria
Cluster7292	2.2e-05	0.000111	Bacteria Bacteroidetes Sphingobacteria Sphingobacteriales
Cluster8006	2.2e-05	0.000119	Bacteria Actinobacteria Actinobacteria Rubrobacterales Rubrobacteraceae Rubrobacter
Cluster1988	2.2e-05	0.000137	Bacteria Proteobacteria Alphaproteobacteria Rhodobacterales Rhodobacteraceae
Cluster7914	2.2e-05	0.000145	Bacteria Proteobacteria Gammaproteobacteria Xanthomonadales Xanthomonadaceae Stenotrophomonas
Cluster930	2.2e-05	0.000145	Bacteria Proteobacteria Alphaproteobacteria
Cluster991	2.2e-05	0.000162	Bacteria Proteobacteria Alphaproteobacteria Rhizobiales Bradyrhizobiaceae Bradyrhizobium
Cluster205	2.2e-05	0.000162	Bacteria Proteobacteria Gammaproteobacteria Oceanospirillales Oceanospirillaceae
Cluster169	2.2e-05	0.000162	Bacteria Proteobacteria Gammaproteobacteria Enterobacteriales Enterobacteriaceae Serratia
Cluster4075	2.2e-05	0.000171	Bacteria Proteobacteria Alphaproteobacteria Rhizobiales Bradyrhizobiaceae
Cluster3420	2.2e-05	0.000171	Bacteria Proteobacteria Gammaproteobacteria
Cluster8538	2.2e-05	0.000171	Bacteria Proteobacteria Gammaproteobacteria Pseudomonadales Moraxellaceae Enhydrobacter
Cluster1668	2.2e-05	0.000188	Bacteria Proteobacteria Alphaproteobacteria Rhizobiales Methylobacteriaceae Methylobacterium
Cluster2886	2.2e-05	0.000188	Bacteria Proteobacteria Gammaproteobacteria Enterobacteriales Enterobacteriaceae Serratia
Cluster7856	2.2e-05	0.000196	Bacteria Proteobacteria Gammaproteobacteria
Cluster673	2.2e-05	0.000205	Bacteria Proteobacteria Gammaproteobacteria Oceanospirillales
Cluster7310	2.2e-05	0.000205	Bacteria Proteobacteria Gammaproteobacteria Oceanospirillales Halomonadaceae Salicola
Cluster1566	2.2e-05	0.000205	Bacteria Proteobacteria Alphaproteobacteria Rhodobacterales Rhodobacteraceae Paracoccus
Cluster7453	2.2e-05	0.000213	Bacteria Proteobacteria Betaproteobacteria Burkholderiales Alcaligenaceae
Cluster2340	2.2e-05	0.000213	Bacteria Proteobacteria Alphaproteobacteria Rhizobiales Methylobacteriaceae Methylobacterium
Cluster8577	2.2e-05	0.000222	Bacteria Firmicutes Bacilli Bacillales
Cluster1875	2.2e-05	0.000222	Bacteria Actinobacteria Actinobacteria Actinomycetales
Cluster7226	2.2e-05	0.000222	Bacteria Proteobacteria Alphaproteobacteria Rhizobiales Bradyrhizobiaceae
Cluster8121	2.2e-05	0.000222	Bacteria Proteobacteria Alphaproteobacteria Rhizobiales Methylobacteriaceae Methylobacterium
Cluster8373	2.2e-05	0.000247	Bacteria Proteobacteria Gammaproteobacteria Xanthomonadales Xanthomonadaceae Stenotrophomonas
Cluster1906	2.2e-05	0.000299	Bacteria Proteobacteria Gammaproteobacteria Pseudomonadales Pseudomonadaceae Pseudomonas
Cluster7849	2.2e-05	0.000299	Bacteria Proteobacteria Gammaproteobacteria
Cluster7285	2.2e-05	0.000307	Bacteria Proteobacteria Betaproteobacteria Burkholderiales Alcaligenaceae
Cluster7692	2.2e-05	0.000316	Bacteria Proteobacteria Gammaproteobacteria Pseudomonadales Moraxellaceae Enhydrobacter
Cluster2737	2.2e-05	0.000375	Bacteria Proteobacteria Gammaproteobacteria Enterobacteriales Enterobacteriaceae Serratia
Cluster1129	2.2e-05	0.000375	Bacteria Proteobacteria Alphaproteobacteria Rhizobiales Bradyrhizobiaceae Bradyrhizobium
Cluster1254	2.2e-05	0.000375	Bacteria Proteobacteria Gammaproteobacteria Oceanospirillales Halomonadaceae
Cluster7304	2.2e-05	0.000384	Bacteria Proteobacteria Gammaproteobacteria Oceanospirillales Halomonadaceae
Cluster1831	2.2e-05	0.000427	Bacteria Proteobacteria Alphaproteobacteria Rhizobiales Methylobacteriaceae Methylobacterium
Cluster727	2.2e-05	0.000452	Bacteria Proteobacteria Gammaproteobacteria Pseudomonadales Moraxellaceae Enhydrobacter
Cluster6959	2.2e-05	0.000538	Bacteria Proteobacteria Betaproteobacteria Burkholderiales Alcaligenaceae
Cluster7425	2.2e-05	0.001886	Bacteria Proteobacteria Betaproteobacteria Burkholderiales Alcaligenaceae
Cluster7859	2.2e-05	0.003089	Bacteria Proteobacteria Gammaproteobacteria Pseudomonadales Moraxellaceae Enhydrobacter
Cluster2513	1.1e-05	9e-06	Bacteria Proteobacteria Alphaproteobacteria Rhizobiales Bradyrhizobiaceae Bosea
Cluster2282	1.1e-05	9e-06	Bacteria Proteobacteria Gammaproteobacteria
Cluster5399	1.1e-05	9e-06	Bacteria Proteobacteria Alphaproteobacteria Rhodospirillales Acetobacteraceae
Cluster8438	1.1e-05	9e-06	Bacteria Proteobacteria Gammaproteobacteria Enterobacteriales Enterobacteriaceae
Cluster3976	1.1e-05	9e-06	Bacteria Firmicutes Bacilli Lactobacillales Aerococcaceae Abiotrophia
Cluster8233	1.1e-05	9e-06	Bacteria Proteobacteria Alphaproteobacteria Rhizobiales Methylobacteriaceae Methylobacterium
Cluster8216	1.1e-05	9e-06	Bacteria Proteobacteria Alphaproteobacteria Rhizobiales Bradyrhizobiaceae Bradyrhizobium
Cluster8219	1.1e-05	9e-06	Bacteria Proteobacteria Alphaproteobacteria Rhizobiales Bradyrhizobiaceae Bradyrhizobium
Cluster7447	1.1e-05	9e-06	Bacteria Proteobacteria Betaproteobacteria
Cluster1597	1.1e-05	9e-06	Bacteria Bacteroidetes Sphingobacteria Sphingobacteriales Sphingobacteriaceae
Cluster2595	1.1e-05	9e-06	Bacteria Bacteroidetes Flavobacteria Flavobacteriales Flavobacteriaceae
Cluster7420	1.1e-05	9e-06	Bacteria Bacteroidetes Flavobacteria Flavobacteriales Flavobacteriaceae Chryseobacterium
Cluster7954	1.1e-05	9e-06	Bacteria Actinobacteria Actinobacteria Actinomycetales Micrococcaceae Nesterenkonia
Cluster1535	1.1e-05	9e-06	Bacteria Bacteroidetes
Cluster8401	1.1e-05	9e-06	Bacteria Actinobacteria Actinobacteria Actinomycetales Corynebacteriaceae Corynebacterium
Cluster7396	1.1e-05	9e-06	Bacteria Proteobacteria Gammaproteobacteria
Cluster3131	1.1e-05	9e-06	Bacteria Proteobacteria Alphaproteobacteria Rhizobiales Bradyrhizobiaceae Bradyrhizobium
Cluster8134	1.1e-05	9e-06	Bacteria Proteobacteria Gammaproteobacteria Oceanospirillales Halomonadaceae Salicola
Cluster3064	1.1e-05	9e-06	Bacteria Proteobacteria Alphaproteobacteria Rhizobiales
Cluster7101	1.1e-05	9e-06	Bacteria Bacteroidetes Bacteroidia Bacteroidales Marinilabiaceae Alkaliflexus
Cluster6425	1.1e-05	9e-06	Bacteria Proteobacteria Gammaproteobacteria Oceanospirillales
Cluster7356	1.1e-05	9e-06	Bacteria Proteobacteria Gammaproteobacteria
Cluster8058	1.1e-05	9e-06	Bacteria Proteobacteria Alphaproteobacteria Rhizobiales Bradyrhizobiaceae Bradyrhizobium
Cluster7616	1.1e-05	9e-06	Bacteria Firmicutes Bacilli Bacillales Staphylococcaceae Staphylococcus
Cluster8078	1.1e-05	9e-06	Bacteria Proteobacteria Alphaproteobacteria Rhizobiales Bradyrhizobiaceae Bradyrhizobium
Cluster8392	1.1e-05	9e-06	Bacteria Proteobacteria Betaproteobacteria Burkholderiales
Cluster2992	1.1e-05	9e-06	Bacteria Proteobacteria Alphaproteobacteria Rhizobiales Bradyrhizobiaceae Bradyrhizobium
Cluster3984	1.1e-05	9e-06	Bacteria Proteobacteria Alphaproteobacteria Rhizobiales Bradyrhizobiaceae Bradyrhizobium
Cluster1281	1.1e-05	9e-06	Bacteria Proteobacteria Gammaproteobacteria Pseudomonadales Moraxellaceae Enhydrobacter
Cluster8064	1.1e-05	9e-06	Bacteria Proteobacteria Gammaproteobacteria
Cluster8318	1.1e-05	9e-06	Bacteria Proteobacteria Alphaproteobacteria Rhizobiales Bradyrhizobiaceae Bradyrhizobium
Cluster3249	1.1e-05	9e-06	Bacteria Proteobacteria Alphaproteobacteria Caulobacterales Caulobacteraceae Brevundimonas
Cluster7179	1.1e-05	9e-06	Bacteria Proteobacteria Gammaproteobacteria Pseudomonadales Moraxellaceae Alkanindiges
Cluster8356	1.1e-05	1.7e-05	Bacteria
Cluster4059	1.1e-05	1.7e-05	Bacteria Proteobacteria Gammaproteobacteria Enterobacteriales Enterobacteriaceae Thorsellia
Cluster8375	1.1e-05	1.7e-05	Bacteria Actinobacteria Actinobacteria
Cluster8188	1.1e-05	1.7e-05	Bacteria Proteobacteria Gammaproteobacteria
Cluster4409	1.1e-05	1.7e-05	Bacteria Proteobacteria Alphaproteobacteria Rhizobiales Bradyrhizobiaceae Rhodopseudomonas
Cluster7879	1.1e-05	1.7e-05	Bacteria Firmicutes Bacilli Bacillales Bacillaceae Bacillus
Cluster7199	1.1e-05	1.7e-05	Bacteria Proteobacteria Alphaproteobacteria Rhizobiales Methylobacteriaceae Methylobacterium
Cluster7831	1.1e-05	1.7e-05	Bacteria Firmicutes Bacilli Bacillales Bacillaceae Bacillus
Cluster2182	1.1e-05	1.7e-05	Bacteria Proteobacteria Gammaproteobacteria
Cluster705	1.1e-05	1.7e-05	Bacteria Proteobacteria Alphaproteobacteria
Cluster6251	1.1e-05	1.7e-05	Bacteria Proteobacteria Gammaproteobacteria Oceanospirillales Oceanospirillaceae Oceaniserpentilla
Cluster6933	1.1e-05	1.7e-05	Bacteria Proteobacteria Betaproteobacteria
Cluster2103	1.1e-05	1.7e-05	Bacteria Proteobacteria Alphaproteobacteria Rhizobiales Bradyrhizobiaceae Rhodopseudomonas
Cluster6994	1.1e-05	1.7e-05	Bacteria Proteobacteria Gammaproteobacteria Oceanospirillales Halomonadaceae
Cluster867	1.1e-05	1.7e-05	Bacteria Proteobacteria Gammaproteobacteria
Cluster6709	1.1e-05	1.7e-05	Bacteria Firmicutes Bacilli Bacillales
Cluster5805	1.1e-05	1.7e-05	Bacteria Firmicutes Bacilli Lactobacillales Carnobacteriaceae Alloiococcus
Cluster4360	1.1e-05	1.7e-05	Bacteria Proteobacteria Alphaproteobacteria Rhizobiales
Cluster8226	1.1e-05	1.7e-05	Bacteria Proteobacteria Alphaproteobacteria
Cluster4325	1.1e-05	1.7e-05	Bacteria Proteobacteria Alphaproteobacteria
Cluster3109	1.1e-05	1.7e-05	Bacteria Proteobacteria Alphaproteobacteria Rhizobiales Bradyrhizobiaceae Bradyrhizobium
Cluster7017	1.1e-05	1.7e-05	Bacteria Proteobacteria Gammaproteobacteria
Cluster6380	1.1e-05	1.7e-05	Bacteria Proteobacteria Gammaproteobacteria
Cluster8529	1.1e-05	1.7e-05	Bacteria Proteobacteria Alphaproteobacteria Rhizobiales Bradyrhizobiaceae Bradyrhizobium
Cluster7264	1.1e-05	1.7e-05	Bacteria Proteobacteria Alphaproteobacteria Rhizobiales Methylobacteriaceae Methylobacterium
Cluster4565	1.1e-05	1.7e-05	Bacteria Proteobacteria Gammaproteobacteria Oceanospirillales Halomonadaceae Modicisalibacter
Cluster1495	1.1e-05	1.7e-05	Bacteria Proteobacteria Alphaproteobacteria Rhizobiales Bradyrhizobiaceae Bradyrhizobium
Cluster8608	1.1e-05	2.6e-05	Bacteria Proteobacteria Alphaproteobacteria Rhizobiales Bradyrhizobiaceae Bradyrhizobium
Cluster7603	1.1e-05	2.6e-05	Bacteria Proteobacteria Gammaproteobacteria
Cluster6881	1.1e-05	2.6e-05	Bacteria Proteobacteria Betaproteobacteria Burkholderiales Alcaligenaceae
Cluster2679	1.1e-05	2.6e-05	Bacteria Proteobacteria Alphaproteobacteria Rhizobiales Bradyrhizobiaceae Bradyrhizobium
Cluster7515	1.1e-05	2.6e-05	Bacteria Proteobacteria Alphaproteobacteria Rhizobiales Methylobacteriaceae Methylobacterium
Cluster2167	1.1e-05	2.6e-05	Bacteria Actinobacteria Actinobacteria Actinomycetales
Cluster7880	1.1e-05	2.6e-05	Bacteria
Cluster2781	1.1e-05	2.6e-05	Bacteria Proteobacteria Alphaproteobacteria Rhizobiales Methylobacteriaceae Methylobacterium
Cluster7745	1.1e-05	2.6e-05	Bacteria Proteobacteria Gammaproteobacteria
Cluster1218	1.1e-05	2.6e-05	Bacteria Proteobacteria Alphaproteobacteria Rhizobiales Bradyrhizobiaceae
Cluster8400	1.1e-05	2.6e-05	Bacteria
Cluster8056	1.1e-05	2.6e-05	Bacteria Proteobacteria Gammaproteobacteria Enterobacteriales Enterobacteriaceae
Cluster1577	1.1e-05	2.6e-05	Bacteria Proteobacteria Gammaproteobacteria Pseudomonadales Pseudomonadaceae Pseudomonas
Cluster7588	1.1e-05	3.4e-05	Bacteria Proteobacteria Gammaproteobacteria Pseudomonadales Moraxellaceae Enhydrobacter
Cluster8148	1.1e-05	3.4e-05	Bacteria Proteobacteria Alphaproteobacteria Rhizobiales Bradyrhizobiaceae Agromonas
Cluster8436	1.1e-05	3.4e-05	Bacteria Firmicutes Bacilli Lactobacillales
Cluster919	1.1e-05	3.4e-05	Bacteria Proteobacteria Gammaproteobacteria Pseudomonadales Moraxellaceae Enhydrobacter
Cluster8553	1.1e-05	3.4e-05	Bacteria Proteobacteria Alphaproteobacteria Rhizobiales Bradyrhizobiaceae Bradyrhizobium
Cluster4511	1.1e-05	3.4e-05	Bacteria Proteobacteria Alphaproteobacteria Rhizobiales Bradyrhizobiaceae
Cluster6542	1.1e-05	3.4e-05	Bacteria Proteobacteria Alphaproteobacteria Rhizobiales Phyllobacteriaceae Phyllobacterium
Cluster8285	1.1e-05	3.4e-05	Bacteria Proteobacteria Alphaproteobacteria Rhizobiales Methylobacteriaceae Methylobacterium
Cluster660	1.1e-05	3.4e-05	Bacteria Proteobacteria Gammaproteobacteria Oceanospirillales Oceanospirillaceae Bermanella
Cluster2707	1.1e-05	3.4e-05	Bacteria Proteobacteria Alphaproteobacteria Rhizobiales Bradyrhizobiaceae
Cluster8077	1.1e-05	3.4e-05	Bacteria Proteobacteria Alphaproteobacteria Rhizobiales Methylobacteriaceae Methylobacterium
Cluster6444	1.1e-05	3.4e-05	Bacteria Firmicutes Bacilli Bacillales
Cluster6440	1.1e-05	3.4e-05	Bacteria Proteobacteria Alphaproteobacteria Rhizobiales Bradyrhizobiaceae Bradyrhizobium
Cluster8398	1.1e-05	3.4e-05	Bacteria Proteobacteria Gammaproteobacteria Pseudomonadales Pseudomonadaceae Pseudomonas
Cluster7035	1.1e-05	3.4e-05	Bacteria Proteobacteria Alphaproteobacteria Rhizobiales Bradyrhizobiaceae Bradyrhizobium
Cluster8074	1.1e-05	3.4e-05	Bacteria Proteobacteria Gammaproteobacteria Pseudomonadales Moraxellaceae Enhydrobacter
Cluster8549	1.1e-05	3.4e-05	Bacteria Proteobacteria Gammaproteobacteria Pseudomonadales Moraxellaceae Enhydrobacter
Cluster2158	1.1e-05	3.4e-05	Bacteria Proteobacteria Alphaproteobacteria
Cluster3578	1.1e-05	3.4e-05	Bacteria Proteobacteria Betaproteobacteria
Cluster7638	1.1e-05	3.4e-05	Bacteria Firmicutes Bacilli Bacillales Staphylococcaceae Staphylococcus
Cluster3073	1.1e-05	3.4e-05	Bacteria Proteobacteria Alphaproteobacteria Rhizobiales Methylobacteriaceae Methylobacterium
Cluster7361	1.1e-05	3.4e-05	Bacteria Proteobacteria Alphaproteobacteria Rhizobiales Methylobacteriaceae Methylobacterium
Cluster7643	1.1e-05	4.3e-05	Bacteria Proteobacteria Gammaproteobacteria Enterobacteriales Enterobacteriaceae Serratia
Cluster5797	1.1e-05	4.3e-05	Bacteria Proteobacteria Alphaproteobacteria Rhizobiales Bradyrhizobiaceae
Cluster8306	1.1e-05	4.3e-05	Bacteria Proteobacteria Alphaproteobacteria Rhizobiales Bradyrhizobiaceae Bradyrhizobium
Cluster7498	1.1e-05	4.3e-05	Bacteria Proteobacteria Alphaproteobacteria Rhizobiales Bradyrhizobiaceae Bradyrhizobium
Cluster8195	1.1e-05	4.3e-05	Bacteria Proteobacteria Gammaproteobacteria
Cluster533	1.1e-05	4.3e-05	Bacteria Proteobacteria Gammaproteobacteria Oceanospirillales Oceanospirillaceae
Cluster8227	1.1e-05	4.3e-05	Bacteria Proteobacteria Alphaproteobacteria Rhizobiales Bradyrhizobiaceae Bradyrhizobium
Cluster7779	1.1e-05	4.3e-05	Bacteria Proteobacteria Gammaproteobacteria
Cluster8072	1.1e-05	4.3e-05	Bacteria Proteobacteria Gammaproteobacteria Enterobacteriales Enterobacteriaceae Serratia
Cluster7053	1.1e-05	4.3e-05	Bacteria Proteobacteria Betaproteobacteria Burkholderiales Alcaligenaceae
Cluster1913	1.1e-05	4.3e-05	Bacteria Firmicutes Bacilli Bacillales Staphylococcaceae Staphylococcus
Cluster7651	1.1e-05	4.3e-05	Bacteria Proteobacteria Gammaproteobacteria Pseudomonadales Moraxellaceae Acinetobacter
Cluster7586	1.1e-05	5.1e-05	Bacteria Actinobacteria Actinobacteria Actinomycetales Micrococcaceae Kocuria
Cluster544	1.1e-05	5.1e-05	Bacteria Actinobacteria Actinobacteria
Cluster8675	1.1e-05	5.1e-05	Bacteria Proteobacteria Gammaproteobacteria Enterobacteriales Enterobacteriaceae Serratia
Cluster7312	1.1e-05	5.1e-05	Bacteria Proteobacteria Betaproteobacteria Burkholderiales Alcaligenaceae
Cluster6350	1.1e-05	5.1e-05	Bacteria Bacteroidetes
Cluster6363	1.1e-05	5.1e-05	Bacteria Proteobacteria Gammaproteobacteria Oceanospirillales Oceanospirillaceae Bermanella
Cluster7033	1.1e-05	5.1e-05	Bacteria Proteobacteria Gammaproteobacteria
Cluster7921	1.1e-05	5.1e-05	Bacteria Firmicutes Bacilli Bacillales Bacillaceae
Cluster2511	1.1e-05	6e-05	Bacteria
Cluster1590	1.1e-05	6e-05	Bacteria Proteobacteria Gammaproteobacteria Pseudomonadales Pseudomonadaceae Pseudomonas
Cluster8020	1.1e-05	6e-05	Bacteria Proteobacteria Betaproteobacteria Burkholderiales Alcaligenaceae
Cluster1539	1.1e-05	6e-05	Bacteria Proteobacteria Betaproteobacteria Burkholderiales Alcaligenaceae Pusillimonas
Cluster7009	1.1e-05	6e-05	Bacteria Proteobacteria Alphaproteobacteria Rhizobiales Bradyrhizobiaceae Bradyrhizobium
Cluster7531	1.1e-05	6e-05	Bacteria Proteobacteria Alphaproteobacteria Rhizobiales Methylobacteriaceae Methylobacterium
Cluster7789	1.1e-05	6e-05	Bacteria Bacteroidetes Flavobacteria Flavobacteriales Flavobacteriaceae
Cluster394	1.1e-05	6e-05	Bacteria Firmicutes
Cluster7204	1.1e-05	6e-05	Bacteria Proteobacteria Alphaproteobacteria Sphingomonadales Sphingomonadaceae
Cluster3477	1.1e-05	6e-05	Bacteria Proteobacteria Betaproteobacteria Neisseriales Neisseriaceae
Cluster1799	1.1e-05	6e-05	Bacteria Proteobacteria Alphaproteobacteria Rhizobiales Methylobacteriaceae Methylobacterium
Cluster8169	1.1e-05	6e-05	Bacteria
Cluster896	1.1e-05	6.8e-05	Bacteria Proteobacteria
Cluster2717	1.1e-05	6.8e-05	Bacteria Proteobacteria Alphaproteobacteria Rhizobiales Methylobacteriaceae Methylobacterium
Cluster2699	1.1e-05	6.8e-05	Bacteria Proteobacteria Alphaproteobacteria Rhizobiales
Cluster2474	1.1e-05	6.8e-05	Bacteria Proteobacteria Alphaproteobacteria
Cluster7803	1.1e-05	6.8e-05	Bacteria Proteobacteria Gammaproteobacteria Pseudomonadales Moraxellaceae Enhydrobacter
Cluster7860	1.1e-05	6.8e-05	Bacteria Proteobacteria Gammaproteobacteria
Cluster648	1.1e-05	6.8e-05	Bacteria Proteobacteria Gammaproteobacteria Pseudomonadales Moraxellaceae Enhydrobacter
Cluster6349	1.1e-05	6.8e-05	Bacteria Proteobacteria Gammaproteobacteria Pseudomonadales Moraxellaceae Enhydrobacter
Cluster8070	1.1e-05	6.8e-05	Bacteria Proteobacteria Alphaproteobacteria Rhizobiales
Cluster2834	1.1e-05	6.8e-05	Bacteria Proteobacteria Alphaproteobacteria Sphingomonadales Sphingomonadaceae Sandaracinobacter
Cluster7717	1.1e-05	6.8e-05	Bacteria Proteobacteria Gammaproteobacteria Xanthomonadales Xanthomonadaceae Stenotrophomonas
Cluster3140	1.1e-05	6.8e-05	Bacteria Bacteroidetes Flavobacteria Flavobacteriales Flavobacteriaceae Chryseobacterium
Cluster1845	1.1e-05	7.7e-05	Bacteria Proteobacteria Alphaproteobacteria Rhizobiales Bradyrhizobiaceae Bradyrhizobium
Cluster7977	1.1e-05	7.7e-05	Bacteria Firmicutes Bacilli Bacillales
Cluster7740	1.1e-05	7.7e-05	Bacteria Bacteroidetes Flavobacteria Flavobacteriales Flavobacteriaceae
Cluster7672	1.1e-05	7.7e-05	Bacteria Proteobacteria Gammaproteobacteria Pseudomonadales Moraxellaceae Enhydrobacter
Cluster6351	1.1e-05	7.7e-05	Bacteria Proteobacteria Alphaproteobacteria Rhizobiales
Cluster2705	1.1e-05	7.7e-05	Bacteria Proteobacteria Alphaproteobacteria Rhizobiales
Cluster7949	1.1e-05	7.7e-05	Bacteria Firmicutes Bacilli Bacillales Bacillaceae
Cluster528	1.1e-05	8.5e-05	Bacteria Proteobacteria Gammaproteobacteria Oceanospirillales Oceanospirillaceae
Cluster7944	1.1e-05	8.5e-05	Bacteria
Cluster8517	1.1e-05	8.5e-05	Bacteria Proteobacteria Gammaproteobacteria Enterobacteriales Enterobacteriaceae Serratia
Cluster2003	1.1e-05	8.5e-05	Bacteria Proteobacteria Alphaproteobacteria Rhizobiales Bradyrhizobiaceae Bradyrhizobium
Cluster1851	1.1e-05	8.5e-05	Bacteria Proteobacteria Gammaproteobacteria Pseudomonadales Moraxellaceae
Cluster2763	1.1e-05	8.5e-05	Bacteria Proteobacteria Gammaproteobacteria Oceanospirillales
Cluster2578	1.1e-05	9.4e-05	Bacteria Proteobacteria Alphaproteobacteria Rhizobiales
Cluster6317	1.1e-05	9.4e-05	Bacteria Proteobacteria Gammaproteobacteria
Cluster8510	1.1e-05	9.4e-05	Bacteria Firmicutes Bacilli Bacillales Bacillaceae
Cluster768	1.1e-05	9.4e-05	Bacteria Proteobacteria Alphaproteobacteria Rhizobiales Bradyrhizobiaceae Bradyrhizobium
Cluster1797	1.1e-05	9.4e-05	Bacteria Proteobacteria Gammaproteobacteria Pseudomonadales Moraxellaceae
Cluster3335	1.1e-05	9.4e-05	Bacteria Proteobacteria Alphaproteobacteria Rhizobiales Phyllobacteriaceae
Cluster2235	1.1e-05	9.4e-05	Bacteria Proteobacteria Gammaproteobacteria
Cluster7202	1.1e-05	9.4e-05	Bacteria Proteobacteria
Cluster3269	1.1e-05	9.4e-05	Bacteria Proteobacteria Gammaproteobacteria Enterobacteriales Enterobacteriaceae Samsonia
Cluster1632	1.1e-05	0.000102	Bacteria Proteobacteria Alphaproteobacteria Sphingomonadales Sphingomonadaceae Novosphingobium
Cluster1138	1.1e-05	0.000102	Bacteria Firmicutes Bacilli Bacillales Bacillaceae Lysinibacillus
Cluster1830	1.1e-05	0.000102	Bacteria
Cluster7345	1.1e-05	0.000111	Bacteria Proteobacteria Gammaproteobacteria Oceanospirillales
Cluster2816	1.1e-05	0.000119	Bacteria Actinobacteria Actinobacteria Actinomycetales
Cluster3234	1.1e-05	0.000119	Bacteria
Cluster8012	1.1e-05	0.000119	Bacteria Firmicutes Bacilli Bacillales
Cluster8075	1.1e-05	0.000119	Bacteria Proteobacteria Gammaproteobacteria Enterobacteriales Enterobacteriaceae Escherichia Shigella
Cluster1049	1.1e-05	0.000119	Bacteria
Cluster7999	1.1e-05	0.000128	Bacteria Firmicutes Bacilli Bacillales Bacillaceae
Cluster6884	1.1e-05	0.000128	Bacteria Proteobacteria Betaproteobacteria Burkholderiales Alcaligenaceae
Cluster7570	1.1e-05	0.000128	Bacteria Proteobacteria Gammaproteobacteria Pseudomonadales Moraxellaceae Enhydrobacter
Cluster7806	1.1e-05	0.000128	Bacteria Proteobacteria Gammaproteobacteria Pseudomonadales Pseudomonadaceae Pseudomonas
Cluster4243	1.1e-05	0.000137	Bacteria Firmicutes Bacilli Bacillales
Cluster2285	1.1e-05	0.000145	Bacteria Proteobacteria Betaproteobacteria
Cluster7877	1.1e-05	0.000145	Bacteria Proteobacteria Gammaproteobacteria Pseudomonadales Pseudomonadaceae Pseudomonas
Cluster6412	1.1e-05	0.000145	Bacteria
Cluster1599	1.1e-05	0.000154	Bacteria Proteobacteria Alphaproteobacteria Rhizobiales Bradyrhizobiaceae Bradyrhizobium
Cluster7421	1.1e-05	0.000154	Bacteria Proteobacteria Alphaproteobacteria Rhizobiales Bradyrhizobiaceae Bradyrhizobium
Cluster2858	1.1e-05	0.000154	Bacteria Proteobacteria Alphaproteobacteria Rhizobiales Bradyrhizobiaceae Bradyrhizobium
Cluster7662	1.1e-05	0.000171	Bacteria Firmicutes Bacilli Bacillales
Cluster6914	1.1e-05	0.000171	Bacteria Proteobacteria Gammaproteobacteria Enterobacteriales Enterobacteriaceae
Cluster198	1.1e-05	0.000171	Bacteria Proteobacteria Gammaproteobacteria Oceanospirillales
Cluster2334	1.1e-05	0.000171	Bacteria Proteobacteria Gammaproteobacteria Xanthomonadales Xanthomonadaceae Stenotrophomonas
Cluster1453	1.1e-05	0.000179	Bacteria
Cluster628	1.1e-05	0.000179	Bacteria Bacteroidetes Flavobacteria Flavobacteriales Flavobacteriaceae Salinimicrobium
Cluster7594	1.1e-05	0.000196	Bacteria Proteobacteria Gammaproteobacteria Pseudomonadales Moraxellaceae Enhydrobacter
Cluster1407	1.1e-05	0.000196	Bacteria Proteobacteria Alphaproteobacteria Rhizobiales Bradyrhizobiaceae Bradyrhizobium
Cluster7971	1.1e-05	0.000213	Bacteria Proteobacteria Gammaproteobacteria Pseudomonadales Moraxellaceae Acinetobacter
Cluster866	1.1e-05	0.000213	Bacteria Firmicutes Bacilli Bacillales Bacillaceae Bacillus
Cluster968	1.1e-05	0.000239	Bacteria Actinobacteria Actinobacteria Actinomycetales Microbacteriaceae Leucobacter
Cluster6941	1.1e-05	0.000239	Bacteria Proteobacteria Gammaproteobacteria Oceanospirillales Halomonadaceae Halomonas
Cluster6926	1.1e-05	0.000273	Bacteria Proteobacteria Gammaproteobacteria Oceanospirillales Halomonadaceae Halomonas
Cluster8114	1.1e-05	0.000273	Bacteria Proteobacteria Gammaproteobacteria
Cluster1618	1.1e-05	0.000282	Bacteria Proteobacteria Alphaproteobacteria Rhizobiales Bradyrhizobiaceae Bradyrhizobium
Cluster7163	1.1e-05	0.000299	Bacteria Proteobacteria Gammaproteobacteria Enterobacteriales Enterobacteriaceae
Cluster2961	1.1e-05	0.000307	Bacteria Proteobacteria
Cluster8321	1.1e-05	0.000324	Bacteria Proteobacteria Alphaproteobacteria Rhizobiales Methylobacteriaceae Methylobacterium
Cluster1097	1.1e-05	0.000333	Bacteria Proteobacteria Gammaproteobacteria Oceanospirillales Halomonadaceae Halomonas
Cluster2586	1.1e-05	0.000341	Bacteria Proteobacteria Gammaproteobacteria Enterobacteriales Enterobacteriaceae
Cluster7754	1.1e-05	0.000375	Bacteria Proteobacteria Gammaproteobacteria Pseudomonadales Pseudomonadaceae Pseudomonas
Cluster2643	1.1e-05	0.000375	Bacteria Proteobacteria Gammaproteobacteria Enterobacteriales Enterobacteriaceae
Cluster8204	1.1e-05	0.000393	Bacteria Proteobacteria Alphaproteobacteria Rhizobiales Bradyrhizobiaceae Bradyrhizobium
Cluster8571	1.1e-05	0.000401	Bacteria Firmicutes Bacilli Bacillales Staphylococcaceae Staphylococcus
Cluster7362	1.1e-05	0.000546	Bacteria Proteobacteria Alphaproteobacteria Rhizobiales Bradyrhizobiaceae Bradyrhizobium
Cluster3751	1.1e-05	0.000555	Bacteria Proteobacteria Gammaproteobacteria Oceanospirillales
Cluster8502	1.1e-05	0.000563	Bacteria Proteobacteria Gammaproteobacteria
Cluster3857	1.1e-05	0.000589	Bacteria Proteobacteria
Cluster77	1.1e-05	0.000597	Bacteria Proteobacteria
Cluster2923	1.1e-05	0.000614	Bacteria Proteobacteria Gammaproteobacteria Pseudomonadales Pseudomonadaceae Pseudomonas
Cluster826	1.1e-05	0.000614	Bacteria Proteobacteria Gammaproteobacteria Enterobacteriales Enterobacteriaceae Escherichia Shigella
Cluster7568	1.1e-05	0.000614	Bacteria Proteobacteria Gammaproteobacteria Enterobacteriales Enterobacteriaceae Escherichia Shigella
Cluster656	1.1e-05	0.000683	Bacteria Proteobacteria Alphaproteobacteria Rhizobiales Bradyrhizobiaceae Bradyrhizobium
Cluster7354	1.1e-05	0.000819	Bacteria Proteobacteria Gammaproteobacteria
Cluster5721	1.1e-05	0.00105	Bacteria Proteobacteria Gammaproteobacteria Oceanospirillales Oceanospirillaceae Bermanella
Cluster389	1.1e-05	0.001109	Bacteria Proteobacteria Gammaproteobacteria Enterobacteriales Enterobacteriaceae Serratia
Cluster2931	1.1e-05	0.001263	Bacteria Proteobacteria Gammaproteobacteria Enterobacteriales Enterobacteriaceae Serratia
Cluster2791	1.1e-05	0.001374	Bacteria Proteobacteria Alphaproteobacteria
Cluster3107	1.1e-05	0.001493	Bacteria Proteobacteria Alphaproteobacteria Rhizobiales Bradyrhizobiaceae Bradyrhizobium
Cluster159	1.1e-05	0.001553	Bacteria Proteobacteria
Cluster653	1.1e-05	0.001562	Bacteria Proteobacteria Gammaproteobacteria Pseudomonadales Moraxellaceae Enhydrobacter
Cluster1726	1.1e-05	0.002193	Bacteria Proteobacteria Gammaproteobacteria Pseudomonadales
Cluster8270	1.1e-05	0.008141	Bacteria Proteobacteria Alphaproteobacteria Rhizobiales Phyllobacteriaceae Phyllobacterium

## Sheet: Unique_MG
Cluster Name	MG	SG	Taxa
Cluster1265	1.1e-05	0	Bacteria Firmicutes Bacilli Bacillales
Cluster5963	1.1e-05	0	Bacteria Proteobacteria Gammaproteobacteria Oceanospirillales Oceanospirillaceae Neptuniibacter
Cluster4562	1.1e-05	0	Bacteria Proteobacteria Gammaproteobacteria Oceanospirillales Oceanospirillaceae Bermanella
Cluster4202	1.1e-05	0	Bacteria Firmicutes Bacilli Bacillales Bacillaceae Saccharococcus
Cluster4204	1.1e-05	0	Bacteria Firmicutes Bacilli Bacillales Paenibacillaceae Paenibacillus
Cluster5492	1.1e-05	0	Bacteria Proteobacteria Alphaproteobacteria Rhodobacterales Rhodobacteraceae Marivita
Cluster5557	1.1e-05	0	Bacteria Proteobacteria Gammaproteobacteria Chromatiales Ectothiorhodospiraceae Arhodomonas
Cluster4979	1.1e-05	0	Bacteria Firmicutes Erysipelotrichi Erysipelotrichales Erysipelotrichaceae Turicibacter
Cluster4970	1.1e-05	0	Bacteria Proteobacteria Alphaproteobacteria Rhizobiales Bradyrhizobiaceae Bradyrhizobium
Cluster4972	1.1e-05	0	Bacteria Bacteroidetes Flavobacteria Flavobacteriales Cryomorphaceae Fluviicola
Cluster6058	1.1e-05	0	Bacteria Proteobacteria Gammaproteobacteria Xanthomonadales Sinobacteraceae Singularimonas
Cluster5491	1.1e-05	0	Bacteria Bacteroidetes Flavobacteria Flavobacteriales Flavobacteriaceae Wautersiella
Cluster7326	1.1e-05	0	Bacteria Firmicutes Bacilli Bacillales Thermoactinomycetaceae Planifilum
Cluster7090	1.1e-05	0	Bacteria Proteobacteria Gammaproteobacteria Xanthomonadales Xanthomonadaceae
Cluster1156	1.1e-05	0	Bacteria Proteobacteria Alphaproteobacteria Rhizobiales Bradyrhizobiaceae Bradyrhizobium
Cluster6945	1.1e-05	0	Bacteria Proteobacteria Gammaproteobacteria
Cluster4548	1.1e-05	0	Bacteria Proteobacteria Alphaproteobacteria Rhizobiales Bradyrhizobiaceae Agromonas
Cluster4547	1.1e-05	0	Bacteria Firmicutes Bacilli Bacillales Bacillaceae Cerasibacillus
Cluster218	1.1e-05	0	Bacteria Proteobacteria Gammaproteobacteria Enterobacteriales Enterobacteriaceae Thorsellia
Cluster3796	1.1e-05	0	Bacteria Bacteroidetes Sphingobacteria Sphingobacteriales Saprospiraceae Haliscomenobacter
Cluster6224	1.1e-05	0	Bacteria Firmicutes Bacilli Bacillales Alicyclobacillaceae Alicyclobacillus
Cluster6559	1.1e-05	0	Bacteria Proteobacteria Alphaproteobacteria Rhizobiales Bradyrhizobiaceae Bradyrhizobium
Cluster5055	1.1e-05	0	Bacteria Actinobacteria Actinobacteria Actinomycetales Micromonosporaceae Salinispora
Cluster5050	1.1e-05	0	Bacteria Firmicutes Erysipelotrichi Erysipelotrichales Erysipelotrichaceae Turicibacter
Cluster1241	1.1e-05	0	Bacteria Proteobacteria Gammaproteobacteria Enterobacteriales Enterobacteriaceae Thorsellia
Cluster1242	1.1e-05	0	Bacteria Firmicutes Bacilli Bacillales Caryophanaceae Caryophanon
Cluster1249	1.1e-05	0	Bacteria Proteobacteria Gammaproteobacteria
Cluster5239	1.1e-05	0	Bacteria Actinobacteria Actinobacteria Actinomycetales Actinosynnemataceae Actinokineospora
Cluster5230	1.1e-05	0	Bacteria
Cluster5233	1.1e-05	0	Bacteria Firmicutes Bacilli Bacillales Bacillaceae Aquisalibacillus
Cluster5235	1.1e-05	0	Bacteria Firmicutes Bacilli Bacillales Caryophanaceae Caryophanon
Cluster5234	1.1e-05	0	Bacteria Actinobacteria Actinobacteria Acidimicrobiales Acidimicrobiaceae Ferrithrix
Cluster5538	1.1e-05	0	Bacteria Proteobacteria Alphaproteobacteria
Cluster4957	1.1e-05	0	Bacteria Firmicutes Bacilli Lactobacillales Enterococcaceae Pilibacter
Cluster4952	1.1e-05	0	Bacteria Firmicutes Bacilli Bacillales Bacillaceae Ureibacillus
Cluster4488	1.1e-05	0	Bacteria Firmicutes Bacilli Bacillales Alicyclobacillaceae Alicyclobacillus
Cluster4958	1.1e-05	0	Bacteria Firmicutes
Cluster5530	1.1e-05	0	Bacteria Proteobacteria Betaproteobacteria Burkholderiales Comamonadaceae Hylemonella
Cluster4629	1.1e-05	0	Bacteria Proteobacteria Gammaproteobacteria Enterobacteriales Enterobacteriaceae Citrobacter
Cluster4628	1.1e-05	0	Bacteria Firmicutes Bacilli Bacillales Bacillaceae
Cluster799	1.1e-05	0	Bacteria Proteobacteria Gammaproteobacteria Enterobacteriales Enterobacteriaceae
Cluster5680	1.1e-05	0	Bacteria Proteobacteria Gammaproteobacteria Enterobacteriales Enterobacteriaceae Thorsellia
Cluster4621	1.1e-05	0	Bacteria Proteobacteria Betaproteobacteria Burkholderiales Comamonadaceae Lampropedia
Cluster4622	1.1e-05	0	Bacteria Acidobacteria Acidobacteria_Gp2 Gp2
Cluster4625	1.1e-05	0	Bacteria Firmicutes Bacilli Lactobacillales Lactobacillaceae Lactobacillus
Cluster4627	1.1e-05	0	Bacteria Firmicutes Bacilli Bacillales Bacillaceae Aquisalibacillus
Cluster5210	1.1e-05	0	Bacteria Proteobacteria Alphaproteobacteria Rhizobiales Bradyrhizobiaceae Rhodopseudomonas
Cluster5219	1.1e-05	0	Bacteria Firmicutes Bacilli Bacillales Alicyclobacillaceae Alicyclobacillus
Cluster5218	1.1e-05	0	Bacteria Bacteroidetes Flavobacteria Flavobacteriales Flavobacteriaceae Wautersiella
Cluster4031	1.1e-05	0	Bacteria Actinobacteria Actinobacteria Actinomycetales Promicromonosporaceae Myceligenerans
Cluster5268	1.1e-05	0	Bacteria Firmicutes Clostridia Clostridiales Incertae Family
Cluster6573	1.1e-05	0	Bacteria Proteobacteria Gammaproteobacteria
Cluster5070	1.1e-05	0	Bacteria Actinobacteria Actinobacteria Actinomycetales Micrococcaceae Rothia
Cluster5077	1.1e-05	0	Bacteria Proteobacteria Alphaproteobacteria Rhodobacterales Rhodobacteraceae Oceanicola
Cluster5076	1.1e-05	0	Bacteria Firmicutes Bacilli Bacillales Caryophanaceae Caryophanon
Cluster5075	1.1e-05	0	Bacteria Proteobacteria Gammaproteobacteria Pseudomonadales Moraxellaceae Alkanindiges
Cluster5079	1.1e-05	0	Bacteria Cyanobacteria Cyanobacteria Family
Cluster6792	1.1e-05	0	Bacteria Proteobacteria Gammaproteobacteria
Cluster6790	1.1e-05	0	Bacteria Firmicutes Bacilli Bacillales Alicyclobacillaceae Alicyclobacillus
Cluster6796	1.1e-05	0	Bacteria Firmicutes Bacilli Lactobacillales Enterococcaceae Enterococcus
Cluster6798	1.1e-05	0	Bacteria Proteobacteria Alphaproteobacteria Rhizobiales Bradyrhizobiaceae Agromonas
Cluster5213	1.1e-05	0	Bacteria Bacteroidetes Bacteroidia Bacteroidales Marinilabiaceae Alkaliflexus
Cluster5211	1.1e-05	0	Bacteria Proteobacteria Alphaproteobacteria Rhodospirillales Rhodospirillaceae Rhodospira
Cluster5511	1.1e-05	0	Bacteria Proteobacteria Gammaproteobacteria Pseudomonadales Moraxellaceae Alkanindiges
Cluster5512	1.1e-05	0	Bacteria Proteobacteria Gammaproteobacteria Pasteurellales Pasteurellaceae Aggregatibacter
Cluster5513	1.1e-05	0	Bacteria Proteobacteria Alphaproteobacteria Rhizobiales Bradyrhizobiaceae Rhodopseudomonas
Cluster5514	1.1e-05	0	Bacteria Firmicutes Clostridia Clostridiales Lachnospiraceae Syntrophococcus
Cluster5515	1.1e-05	0	Bacteria Firmicutes Bacilli Bacillales
Cluster5516	1.1e-05	0	Bacteria Firmicutes Erysipelotrichi Erysipelotrichales Erysipelotrichaceae Turicibacter
Cluster5517	1.1e-05	0	Bacteria Firmicutes Bacilli Bacillales Sporolactobacillaceae Sinobaca
Cluster4938	1.1e-05	0	Bacteria
Cluster4932	1.1e-05	0	Bacteria Firmicutes Bacilli Bacillales Bacillaceae Aquisalibacillus
Cluster95	1.1e-05	0	Bacteria Firmicutes Bacilli Bacillales
Cluster5296	1.1e-05	0	Bacteria Firmicutes Bacilli Bacillales Bacillaceae Saccharococcus
Cluster5295	1.1e-05	0	Bacteria Proteobacteria Gammaproteobacteria Alteromonadales Moritellaceae Paramoritella
Cluster5643	1.1e-05	0	Bacteria Bacteroidetes Flavobacteria Flavobacteriales Flavobacteriaceae Weeksella
Cluster4609	1.1e-05	0	Bacteria Firmicutes Bacilli Bacillales Alicyclobacillaceae Alicyclobacillus
Cluster4605	1.1e-05	0	Bacteria Proteobacteria Alphaproteobacteria Rhizobiales Phyllobacteriaceae Mesorhizobium
Cluster5518	1.1e-05	0	Bacteria Firmicutes Bacilli Bacillales Bacillaceae Saccharococcus
Cluster4554	1.1e-05	0	Bacteria Firmicutes Erysipelotrichi Erysipelotrichales Erysipelotrichaceae Coprobacillus
Cluster5640	1.1e-05	0	Bacteria Firmicutes Erysipelotrichi Erysipelotrichales Erysipelotrichaceae Turicibacter
Cluster200	1.1e-05	0	Bacteria Firmicutes Bacilli Bacillales Planococcaceae Bhargavaea
Cluster201	1.1e-05	0	Bacteria Proteobacteria Alphaproteobacteria Rhodospirillales Acetobacteraceae Acidomonas
Cluster204	1.1e-05	0	Bacteria Proteobacteria Gammaproteobacteria Pasteurellales Pasteurellaceae Aggregatibacter
Cluster801	1.1e-05	0	Bacteria Firmicutes Bacilli Lactobacillales
Cluster3781	1.1e-05	0	Bacteria Proteobacteria Gammaproteobacteria Pasteurellales Pasteurellaceae Aggregatibacter
Cluster3780	1.1e-05	0	Bacteria Proteobacteria Alphaproteobacteria Rhodospirillales Acetobacteraceae Saccharibacter
Cluster6566	1.1e-05	0	Bacteria Proteobacteria Gammaproteobacteria
Cluster6560	1.1e-05	0	Bacteria Proteobacteria Alphaproteobacteria
Cluster6563	1.1e-05	0	Bacteria Firmicutes Bacilli Lactobacillales Lactobacillaceae Lactobacillus
Cluster5060	1.1e-05	0	Bacteria Proteobacteria Gammaproteobacteria Pseudomonadales Moraxellaceae Alkanindiges
Cluster5066	1.1e-05	0	Bacteria Bacteroidetes Flavobacteria Flavobacteriales Flavobacteriaceae Riemerella
Cluster5067	1.1e-05	0	Bacteria Firmicutes Bacilli Lactobacillales Aerococcaceae Abiotrophia
Cluster5068	1.1e-05	0	Bacteria Proteobacteria Alphaproteobacteria Rhizobiales Bradyrhizobiaceae Rhodopseudomonas
Cluster5069	1.1e-05	0	Bacteria Actinobacteria Actinobacteria Actinomycetales Kineosporiaceae Quadrisphaera
Cluster6783	1.1e-05	0	Bacteria Firmicutes Bacilli Lactobacillales Streptococcaceae Streptococcus
Cluster6784	1.1e-05	0	Bacteria Firmicutes Bacilli Lactobacillales Lactobacillaceae Lactobacillus
Cluster6788	1.1e-05	0	Bacteria Proteobacteria Alphaproteobacteria
Cluster5205	1.1e-05	0	Bacteria Proteobacteria Gammaproteobacteria Thiotrichales Thiotrichales_incertae_sedis Fangia
Cluster4925	1.1e-05	0	Bacteria Firmicutes Clostridia Halanaerobiales Halobacteroidaceae Selenihalanaerobacter
Cluster2319	1.1e-05	0	Bacteria Firmicutes Bacilli Bacillales Caryophanaceae Caryophanon
Cluster5698	1.1e-05	0	Bacteria Proteobacteria Gammaproteobacteria Pseudomonadales Moraxellaceae Enhydrobacter
Cluster5691	1.1e-05	0	Bacteria Firmicutes Bacilli Bacillales Bacillaceae Aquisalibacillus
Cluster5690	1.1e-05	0	Bacteria Firmicutes Bacilli Bacillales Bacillaceae Saccharococcus
Cluster4619	1.1e-05	0	Bacteria Bacteroidetes Flavobacteria Flavobacteriales Flavobacteriaceae Chryseobacterium
Cluster4614	1.1e-05	0	Bacteria Proteobacteria Gammaproteobacteria Enterobacteriales Enterobacteriaceae Thorsellia
Cluster4615	1.1e-05	0	Bacteria Firmicutes Bacilli Bacillales Bacillaceae Aquisalibacillus
Cluster4616	1.1e-05	0	Bacteria Proteobacteria Alphaproteobacteria
Cluster4617	1.1e-05	0	Bacteria Firmicutes Bacilli Bacillales Alicyclobacillaceae Alicyclobacillus
Cluster4610	1.1e-05	0	Bacteria Proteobacteria Gammaproteobacteria Pasteurellales Pasteurellaceae Aggregatibacter
Cluster4611	1.1e-05	0	Bacteria Actinobacteria Actinobacteria Acidimicrobiales Acidimicrobiaceae Ferrithrix
Cluster4613	1.1e-05	0	Bacteria Firmicutes Bacilli Bacillales
Cluster5528	1.1e-05	0	Bacteria Firmicutes Clostridia Clostridiales Incertae Family
Cluster5525	1.1e-05	0	Bacteria Bacteroidetes Flavobacteria Flavobacteriales Flavobacteriaceae Empedobacter
Cluster5524	1.1e-05	0	Bacteria Actinobacteria Actinobacteria Actinomycetales Micromonosporaceae Hamadaea
Cluster5527	1.1e-05	0	Bacteria Firmicutes Clostridia Clostridiales Ruminococcaceae Acetanaerobacterium
Cluster5526	1.1e-05	0	Bacteria Proteobacteria Alphaproteobacteria Rhizobiales Bradyrhizobiaceae Bradyrhizobium
Cluster5521	1.1e-05	0	Bacteria Proteobacteria Gammaproteobacteria Gammaproteobacteria_incertae_sedis Sedimenticola
Cluster5523	1.1e-05	0	Bacteria Firmicutes Bacilli
Cluster5522	1.1e-05	0	Bacteria Firmicutes Bacilli Lactobacillales Aerococcaceae Abiotrophia
Cluster4922	1.1e-05	0	Bacteria Proteobacteria Gammaproteobacteria Enterobacteriales Enterobacteriaceae Hafnia
Cluster4923	1.1e-05	0	Bacteria Firmicutes Clostridia Clostridiales Incertae Family
Cluster4926	1.1e-05	0	Bacteria Firmicutes Clostridia Clostridiales Peptococcaceae Desulfitibacter
Cluster5699	1.1e-05	0	Bacteria Firmicutes Clostridia Thermoanaerobacterales Thermoanaerobacteraceae Thermanaeromonas
Cluster3607	1.1e-05	0	Bacteria Proteobacteria Gammaproteobacteria
Cluster3604	1.1e-05	0	Bacteria Firmicutes Bacilli Bacillales Bacillaceae Vulcanibacillus
Cluster3602	1.1e-05	0	Bacteria Proteobacteria Gammaproteobacteria Pseudomonadales Moraxellaceae Alkanindiges
Cluster3600	1.1e-05	0	Bacteria Proteobacteria Alphaproteobacteria Rhodospirillales Acetobacteraceae Rhodopila
Cluster3900	1.1e-05	0	Bacteria Proteobacteria Gammaproteobacteria Enterobacteriales Enterobacteriaceae Erwinia
Cluster3903	1.1e-05	0	Bacteria Proteobacteria Gammaproteobacteria Oceanospirillales Oceanospirillaceae Oceaniserpentilla
Cluster3905	1.1e-05	0	Bacteria Proteobacteria Alphaproteobacteria Rhizobiales
Cluster3909	1.1e-05	0	Bacteria Proteobacteria Gammaproteobacteria Enterobacteriales Enterobacteriaceae Hafnia
Cluster2505	1.1e-05	0	Bacteria Firmicutes Bacilli
Cluster6611	1.1e-05	0	Bacteria Actinobacteria Actinobacteria Actinomycetales
Cluster4025	1.1e-05	0	Bacteria Bacteroidetes Flavobacteria Flavobacteriales Flavobacteriaceae Riemerella
Cluster8656	1.1e-05	0	Bacteria Proteobacteria Gammaproteobacteria
Cluster5888	1.1e-05	0	Bacteria Proteobacteria Gammaproteobacteria Enterobacteriales Enterobacteriaceae Hafnia
Cluster6503	1.1e-05	0	Bacteria Firmicutes Erysipelotrichi Erysipelotrichales Erysipelotrichaceae Turicibacter
Cluster6500	1.1e-05	0	Bacteria Proteobacteria Alphaproteobacteria Rhizobiales Bradyrhizobiaceae
Cluster6504	1.1e-05	0	Bacteria Proteobacteria Gammaproteobacteria Xanthomonadales Xanthomonadaceae Stenotrophomonas
Cluster5088	1.1e-05	0	Bacteria Actinobacteria Actinobacteria Actinomycetales Actinomycetaceae Varibaculum
Cluster5089	1.1e-05	0	Bacteria Proteobacteria Gammaproteobacteria Gammaproteobacteria_incertae_sedis Sedimenticola
Cluster5087	1.1e-05	0	Bacteria Firmicutes Bacilli Bacillales Planococcaceae Bhargavaea
Cluster5084	1.1e-05	0	Bacteria Firmicutes Bacilli Bacillales
Cluster5085	1.1e-05	0	Bacteria Firmicutes Clostridia Clostridiales Lachnospiraceae Syntrophococcus
Cluster5083	1.1e-05	0	Bacteria Firmicutes Erysipelotrichi Erysipelotrichales Erysipelotrichaceae Turicibacter
Cluster5080	1.1e-05	0	Bacteria Firmicutes Bacilli Bacillales Bacillaceae Vulcanibacillus
Cluster5081	1.1e-05	0	Bacteria Firmicutes Clostridia Clostridiales Incertae Family
Cluster6768	1.1e-05	0	Bacteria Proteobacteria Gammaproteobacteria
Cluster6766	1.1e-05	0	Bacteria Firmicutes Bacilli Lactobacillales Lactobacillaceae Lactobacillus
Cluster6761	1.1e-05	0	Bacteria Proteobacteria Gammaproteobacteria Pseudomonadales Moraxellaceae Alkanindiges
Cluster5264	1.1e-05	0	Bacteria Bacteroidetes Bacteroidia Bacteroidales Bacteroidales_incertae_sedis Phocaeicola
Cluster5265	1.1e-05	0	Bacteria Actinobacteria Actinobacteria Solirubrobacterales Patulibacteraceae Patulibacter
Cluster7104	1.1e-05	0	Bacteria Bacteroidetes Sphingobacteria Sphingobacteriales Chitinophagaceae
Cluster7108	1.1e-05	0	Bacteria Firmicutes Bacilli Bacillales Alicyclobacillaceae Alicyclobacillus
Cluster5882	1.1e-05	0	Bacteria Proteobacteria Alphaproteobacteria Rhizobiales Bradyrhizobiaceae Bradyrhizobium
Cluster4679	1.1e-05	0	Bacteria Firmicutes Clostridia Clostridiales Incertae Family
Cluster4672	1.1e-05	0	Bacteria Firmicutes Erysipelotrichi Erysipelotrichales Erysipelotrichaceae Turicibacter
Cluster4670	1.1e-05	0	Bacteria Firmicutes Clostridia Clostridiales Ruminococcaceae Acetivibrio
Cluster4677	1.1e-05	0	Bacteria Proteobacteria Gammaproteobacteria Enterobacteriales Enterobacteriaceae Thorsellia
Cluster5509	1.1e-05	0	Bacteria Firmicutes Bacilli Bacillales Alicyclobacillaceae Alicyclobacillus
Cluster5508	1.1e-05	0	Bacteria Synergistetes Synergistia Synergistales Synergistaceae Anaerobaculum
Cluster5503	1.1e-05	0	Bacteria Proteobacteria Gammaproteobacteria Gammaproteobacteria_incertae_sedis Sedimenticola
Cluster5502	1.1e-05	0	Bacteria Firmicutes Bacilli Bacillales Paenibacillaceae Cohnella
Cluster5506	1.1e-05	0	Bacteria Firmicutes Bacilli Bacillales Bacillaceae Ureibacillus
Cluster5505	1.1e-05	0	Bacteria Actinobacteria Actinobacteria Actinomycetales Pseudonocardiaceae Saccharomonospora
Cluster5504	1.1e-05	0	Bacteria Proteobacteria Alphaproteobacteria Rhodospirillales Acetobacteraceae Belnapia
Cluster4909	1.1e-05	0	Bacteria Firmicutes Bacilli
Cluster4900	1.1e-05	0	Bacteria Proteobacteria Alphaproteobacteria Rhodobacterales Rhodobacteraceae Pannonibacter
Cluster4905	1.1e-05	0	Bacteria Firmicutes Clostridia Clostridiales Incertae Family
Cluster4907	1.1e-05	0	Bacteria Firmicutes Bacilli Lactobacillales Enterococcaceae Pilibacter
Cluster7353	1.1e-05	0	Bacteria Firmicutes Bacilli Bacillales Paenibacillaceae Thermicanus
Cluster6192	1.1e-05	0	Bacteria Actinobacteria Actinobacteria Actinomycetales
Cluster6199	1.1e-05	0	Bacteria Proteobacteria Alphaproteobacteria Rhodospirillales Rhodospirillaceae Defluviicoccus
Cluster85	1.1e-05	0	Bacteria Firmicutes Bacilli Bacillales Caryophanaceae Caryophanon
Cluster80	1.1e-05	0	Bacteria Actinobacteria Actinobacteria
Cluster596	1.1e-05	0	Bacteria Bacteroidetes Flavobacteria Flavobacteriales Flavobacteriaceae Empedobacter
Cluster592	1.1e-05	0	Bacteria Proteobacteria Alphaproteobacteria Rhizobiales Bradyrhizobiaceae Bradyrhizobium
Cluster5957	1.1e-05	0	Bacteria Firmicutes
Cluster1219	1.1e-05	0	Bacteria Firmicutes Bacilli Lactobacillales Aerococcaceae Abiotrophia
Cluster5242	1.1e-05	0	Bacteria Actinobacteria Actinobacteria Actinomycetales Micromonosporaceae Salinispora
Cluster5713	1.1e-05	0	Bacteria Actinobacteria Actinobacteria Actinomycetales Nocardiaceae Millisia
Cluster3921	1.1e-05	0	Bacteria
Cluster2529	1.1e-05	0	Bacteria Proteobacteria Gammaproteobacteria Xanthomonadales Xanthomonadaceae Stenotrophomonas
Cluster2524	1.1e-05	0	Bacteria Firmicutes Bacilli
Cluster4049	1.1e-05	0	Bacteria Proteobacteria Gammaproteobacteria Pseudomonadales Moraxellaceae Enhydrobacter
Cluster2297	1.1e-05	0	Bacteria Proteobacteria Gammaproteobacteria Enterobacteriales Enterobacteriaceae
Cluster2294	1.1e-05	0	Bacteria Firmicutes Bacilli Bacillales Bacillaceae Ureibacillus
Cluster6745	1.1e-05	0	Bacteria Proteobacteria Gammaproteobacteria
Cluster6747	1.1e-05	0	Bacteria Proteobacteria Gammaproteobacteria
Cluster6742	1.1e-05	0	Bacteria Proteobacteria Gammaproteobacteria Pseudomonadales Moraxellaceae Enhydrobacter
Cluster6748	1.1e-05	0	Bacteria Proteobacteria Gammaproteobacteria
Cluster609	1.1e-05	0	Bacteria Firmicutes Bacilli Bacillales
Cluster604	1.1e-05	0	Bacteria Firmicutes Bacilli Bacillales Planococcaceae Bhargavaea
Cluster600	1.1e-05	0	Bacteria Firmicutes Bacilli Bacillales Bacillaceae Aquisalibacillus
Cluster2065	1.1e-05	0	Bacteria Firmicutes Bacilli Bacillales
Cluster2066	1.1e-05	0	Bacteria Actinobacteria Actinobacteria
Cluster6520	1.1e-05	0	Bacteria Actinobacteria Actinobacteria Actinomycetales Pseudonocardiaceae Pseudonocardia
Cluster6528	1.1e-05	0	Bacteria Actinobacteria Actinobacteria Actinomycetales Actinosynnemataceae Lentzea
Cluster2069	1.1e-05	0	Bacteria
Cluster2068	1.1e-05	0	Bacteria Proteobacteria Gammaproteobacteria Oceanospirillales Halomonadaceae Halomonas
Cluster4476	1.1e-05	0	Bacteria Firmicutes Bacilli Bacillales
Cluster4478	1.1e-05	0	Bacteria Proteobacteria Alphaproteobacteria Rhizobiales Bradyrhizobiaceae Bradyrhizobium
Cluster4389	1.1e-05	0	Bacteria Proteobacteria Alphaproteobacteria Rhizobiales Bradyrhizobiaceae Bradyrhizobium
Cluster4380	1.1e-05	0	Bacteria Proteobacteria Gammaproteobacteria Pseudomonadales Moraxellaceae Alkanindiges
Cluster4386	1.1e-05	0	Bacteria Firmicutes Bacilli Bacillales Paenibacillaceae Paenibacillus
Cluster5385	1.1e-05	0	Bacteria Firmicutes Clostridia Clostridiales Incertae Family
Cluster5384	1.1e-05	0	Bacteria Firmicutes Bacilli Bacillales Planococcaceae Filibacter
Cluster5381	1.1e-05	0	Bacteria Firmicutes Bacilli Bacillales Bacillaceae Ureibacillus
Cluster5380	1.1e-05	0	Bacteria Actinobacteria Actinobacteria Coriobacteriales Coriobacteriaceae Asaccharobacter
Cluster5383	1.1e-05	0	Bacteria Firmicutes Bacilli Bacillales
Cluster5382	1.1e-05	0	Bacteria Firmicutes Erysipelotrichi Erysipelotrichales Erysipelotrichaceae Turicibacter
Cluster5388	1.1e-05	0	Bacteria Proteobacteria Gammaproteobacteria Oceanospirillales Halomonadaceae Modicisalibacter
Cluster4474	1.1e-05	0	Bacteria Proteobacteria Betaproteobacteria Neisseriales Neisseriaceae Microvirgula
Cluster772	1.1e-05	0	Bacteria Firmicutes Bacilli Bacillales Alicyclobacillaceae Alicyclobacillus
Cluster5121	1.1e-05	0	Bacteria Proteobacteria Gammaproteobacteria Xanthomonadales Xanthomonadaceae Stenotrophomonas
Cluster5120	1.1e-05	0	Bacteria Firmicutes Bacilli Bacillales Sporolactobacillaceae Sinobaca
Cluster5123	1.1e-05	0	Bacteria Firmicutes Clostridia Clostridiales Clostridiaceae Geosporobacter
Cluster5127	1.1e-05	0	Bacteria Proteobacteria Alphaproteobacteria Rhizobiales Phyllobacteriaceae Pseudaminobacter
Cluster5126	1.1e-05	0	Bacteria Tenericutes Mollicutes Anaeroplasmatales Anaeroplasmataceae Anaeroplasma
Cluster5129	1.1e-05	0	Bacteria Actinobacteria Actinobacteria Actinomycetales Cellulomonadaceae Tropheryma
Cluster4652	1.1e-05	0	Bacteria Bacteroidetes Flavobacteria Flavobacteriales Flavobacteriaceae Wautersiella
Cluster4653	1.1e-05	0	Bacteria Firmicutes Bacilli Bacillales Bacillaceae Aquisalibacillus
Cluster4655	1.1e-05	0	Bacteria Proteobacteria Gammaproteobacteria Enterobacteriales Enterobacteriaceae Thorsellia
Cluster5739	1.1e-05	0	Bacteria Firmicutes Bacilli Lactobacillales Lactobacillaceae Lactobacillus
Cluster4705	1.1e-05	0	Bacteria Proteobacteria Gammaproteobacteria Enterobacteriales Enterobacteriaceae Hafnia
Cluster4703	1.1e-05	0	Bacteria Proteobacteria Alphaproteobacteria Rhodobacterales Rhodobacteraceae Marivita
Cluster2541	1.1e-05	0	Bacteria Firmicutes Erysipelotrichi Erysipelotrichales Erysipelotrichaceae Turicibacter
Cluster4069	1.1e-05	0	Bacteria Actinobacteria Actinobacteria Actinomycetales Micrococcaceae Kocuria
Cluster4062	1.1e-05	0	Bacteria Proteobacteria Gammaproteobacteria
Cluster888	1.1e-05	0	Bacteria Actinobacteria Actinobacteria Actinomycetales Tsukamurellaceae Tsukamurella
Cluster5652	1.1e-05	0	Bacteria Actinobacteria Actinobacteria Actinomycetales
Cluster6233	1.1e-05	0	Bacteria Proteobacteria Gammaproteobacteria Oceanospirillales Oceanospirillaceae Bermanella
Cluster6234	1.1e-05	0	Bacteria Firmicutes Erysipelotrichi Erysipelotrichales Erysipelotrichaceae Catenibacterium
Cluster6295	1.1e-05	0	Bacteria Proteobacteria Gammaproteobacteria
Cluster5737	1.1e-05	0	Bacteria Firmicutes Bacilli Bacillales Caryophanaceae Caryophanon
Cluster1638	1.1e-05	0	Bacteria Proteobacteria Gammaproteobacteria
Cluster7490	1.1e-05	0	Bacteria Proteobacteria Alphaproteobacteria Caulobacterales Caulobacteraceae Phenylobacterium
Cluster6723	1.1e-05	0	Bacteria Actinobacteria Actinobacteria Actinomycetales Micromonosporaceae Catelliglobosispora
Cluster6726	1.1e-05	0	Bacteria Firmicutes Bacilli Lactobacillales Streptococcaceae Streptococcus
Cluster6727	1.1e-05	0	Bacteria Acidobacteria Acidobacteria_Gp3 Gp3
Cluster40	1.1e-05	0	Bacteria Proteobacteria Gammaproteobacteria Pasteurellales Pasteurellaceae Aggregatibacter
Cluster5108	1.1e-05	0	Bacteria Proteobacteria Gammaproteobacteria Pasteurellales Pasteurellaceae Aggregatibacter
Cluster5107	1.1e-05	0	Bacteria Firmicutes Bacilli Lactobacillales Aerococcaceae Abiotrophia
Cluster5106	1.1e-05	0	Bacteria Firmicutes Bacilli Bacillales Planococcaceae Bhargavaea
Cluster5103	1.1e-05	0	Bacteria Proteobacteria Alphaproteobacteria Rhizobiales Bradyrhizobiaceae Bradyrhizobium
Cluster5101	1.1e-05	0	Bacteria Proteobacteria Alphaproteobacteria Rhizobiales Bradyrhizobiaceae Rhodopseudomonas
Cluster5100	1.1e-05	0	Bacteria Actinobacteria Actinobacteria Actinomycetales Actinosynnemataceae Lentzea
Cluster4413	1.1e-05	0	Bacteria Bacteroidetes Flavobacteria Flavobacteriales Flavobacteriaceae Salinimicrobium
Cluster4418	1.1e-05	0	Bacteria Proteobacteria Gammaproteobacteria Enterobacteriales Enterobacteriaceae Samsonia
Cluster1436	1.1e-05	0	Bacteria Actinobacteria Actinobacteria Actinomycetales Corynebacteriaceae Corynebacterium
Cluster3393	1.1e-05	0	Bacteria Proteobacteria Gammaproteobacteria Pseudomonadales Moraxellaceae Enhydrobacter
Cluster3394	1.1e-05	0	Bacteria Proteobacteria Gammaproteobacteria Pseudomonadales Moraxellaceae Enhydrobacter
Cluster2047	1.1e-05	0	Bacteria Firmicutes Erysipelotrichi Erysipelotrichales Erysipelotrichaceae Turicibacter
Cluster2044	1.1e-05	0	Bacteria Proteobacteria Gammaproteobacteria Pseudomonadales Pseudomonadaceae Pseudomonas
Cluster7677	1.1e-05	0	Bacteria Proteobacteria Gammaproteobacteria Pseudomonadales Moraxellaceae Enhydrobacter
Cluster6817	1.1e-05	0	Bacteria Proteobacteria Deltaproteobacteria Myxococcales Kofleriaceae Kofleria
Cluster6810	1.1e-05	0	Bacteria Proteobacteria Alphaproteobacteria Rhizobiales
Cluster6811	1.1e-05	0	Bacteria Proteobacteria Alphaproteobacteria Rhizobiales Aurantimonadaceae Fulvimarina
Cluster3966	1.1e-05	0	Bacteria Proteobacteria Gammaproteobacteria Enterobacteriales Enterobacteriaceae Hafnia
Cluster2561	1.1e-05	0	Bacteria Proteobacteria Gammaproteobacteria
Cluster2564	1.1e-05	0	Bacteria Firmicutes Bacilli Lactobacillales Aerococcaceae Abiotrophia
Cluster881	1.1e-05	0	Bacteria Firmicutes Bacilli Bacillales
Cluster7283	1.1e-05	0	Bacteria Firmicutes Bacilli Lactobacillales Lactobacillaceae Lactobacillus
Cluster7546	1.1e-05	0	Bacteria Proteobacteria Betaproteobacteria Burkholderiales Alcaligenaceae Bordetella
Cluster7541	1.1e-05	0	Bacteria Firmicutes Bacilli Bacillales Alicyclobacillaceae Alicyclobacillus
Cluster5801	1.1e-05	0	Bacteria Bacteroidetes Flavobacteria Flavobacteriales Flavobacteriaceae Chryseobacterium
Cluster7471	1.1e-05	0	Bacteria Proteobacteria Betaproteobacteria Burkholderiales Comamonadaceae Ottowia
Cluster7477	1.1e-05	0	Bacteria Proteobacteria Gammaproteobacteria Pseudomonadales Moraxellaceae Enhydrobacter
Cluster6708	1.1e-05	0	Bacteria Proteobacteria Gammaproteobacteria
Cluster6703	1.1e-05	0	Bacteria Firmicutes Bacilli Bacillales Planococcaceae Bhargavaea
Cluster3613	1.1e-05	0	Bacteria Proteobacteria Gammaproteobacteria Oceanospirillales Oceanospirillaceae Bermanella
Cluster3615	1.1e-05	0	Bacteria Proteobacteria Gammaproteobacteria Pseudomonadales Moraxellaceae Alkanindiges
Cluster3619	1.1e-05	0	Bacteria Firmicutes Bacilli Lactobacillales Lactobacillaceae Lactobacillus
Cluster5751	1.1e-05	0	Bacteria Bacteroidetes Flavobacteria Flavobacteriales Flavobacteriaceae Riemerella
Cluster5754	1.1e-05	0	Bacteria Proteobacteria Gammaproteobacteria Aeromonadales Succinivibrionaceae Ruminobacter
Cluster6875	1.1e-05	0	Bacteria Proteobacteria Alphaproteobacteria Rhizobiales Rhizobiaceae Rhizobium
Cluster2026	1.1e-05	0	Bacteria Actinobacteria Actinobacteria Actinomycetales
Cluster6870	1.1e-05	0	Bacteria Firmicutes
Cluster6876	1.1e-05	0	Bacteria Proteobacteria Gammaproteobacteria Aeromonadales Aeromonadaceae Aeromonas
Cluster6877	1.1e-05	0	Bacteria Actinobacteria Actinobacteria Actinomycetales
Cluster2446	1.1e-05	0	Bacteria Proteobacteria Alphaproteobacteria Rhizobiales Bradyrhizobiaceae Rhodopseudomonas
Cluster6583	1.1e-05	0	Bacteria Proteobacteria Alphaproteobacteria Rhizobiales Bradyrhizobiaceae Rhodopseudomonas
Cluster6859	1.1e-05	0	Bacteria Proteobacteria Alphaproteobacteria Rhizobiales Methylocystaceae Methylopila
Cluster2454	1.1e-05	0	Bacteria Proteobacteria Gammaproteobacteria Pasteurellales Pasteurellaceae Aggregatibacter
Cluster3989	1.1e-05	0	Bacteria Proteobacteria Alphaproteobacteria Rhodospirillales Acetobacteraceae Acidisphaera
Cluster3639	1.1e-05	0	Bacteria Proteobacteria Gammaproteobacteria Enterobacteriales Enterobacteriaceae Thorsellia
Cluster3634	1.1e-05	0	Bacteria Firmicutes Bacilli Bacillales Bacillales_incertae_sedis Pullulanibacillus
Cluster3632	1.1e-05	0	Bacteria Firmicutes Bacilli Lactobacillales Lactobacillaceae Lactobacillus
Cluster3631	1.1e-05	0	Bacteria Firmicutes Bacilli Bacillales Bacillaceae Saccharococcus
Cluster4173	1.1e-05	0	Bacteria Proteobacteria Gammaproteobacteria Aeromonadales Aeromonadaceae Aeromonas
Cluster4176	1.1e-05	0	Bacteria Firmicutes Bacilli Bacillales Alicyclobacillaceae Alicyclobacillus
Cluster4179	1.1e-05	0	Bacteria Actinobacteria Actinobacteria Actinomycetales Nocardiaceae Gordonia
Cluster2584	1.1e-05	0	Bacteria Proteobacteria Gammaproteobacteria Enterobacteriales Enterobacteriaceae
Cluster5943	1.1e-05	0	Bacteria Firmicutes Bacilli Bacillales Bacillaceae Aquisalibacillus
Cluster5947	1.1e-05	0	Bacteria Proteobacteria Alphaproteobacteria Rhizobiales Bradyrhizobiaceae Bradyrhizobium
Cluster4540	1.1e-05	0	Bacteria Proteobacteria Alphaproteobacteria Rhodobacterales Rhodobacteraceae Oceanicola
Cluster64	1.1e-05	0	Bacteria Proteobacteria Alphaproteobacteria Rhizobiales Bradyrhizobiaceae Bradyrhizobium
Cluster6464	1.1e-05	0	Bacteria Actinobacteria Actinobacteria Actinomycetales Actinosynnemataceae Lentzea
Cluster5165	1.1e-05	0	Bacteria Proteobacteria Gammaproteobacteria Xanthomonadales Xanthomonadaceae Stenotrophomonas
Cluster5164	1.1e-05	0	Bacteria Bacteroidetes Flavobacteria Flavobacteriales Cryomorphaceae Lishizhenia
Cluster5167	1.1e-05	0	Bacteria Firmicutes Clostridia Clostridiales Incertae Family
Cluster1449	1.1e-05	0	Bacteria Proteobacteria Gammaproteobacteria Enterobacteriales Enterobacteriaceae
Cluster5169	1.1e-05	0	Bacteria Aquificae Aquificae Aquificales Hydrogenothermaceae Venenivibrio
Cluster5168	1.1e-05	0	Bacteria Proteobacteria Gammaproteobacteria Chromatiales Ectothiorhodospiraceae Aquisalimonas
Cluster4694	1.1e-05	0	Bacteria Proteobacteria Gammaproteobacteria Enterobacteriales Enterobacteriaceae Thorsellia
Cluster4695	1.1e-05	0	Bacteria Proteobacteria Alphaproteobacteria Rhizobiales Methylobacteriaceae Methylobacterium
Cluster5349	1.1e-05	0	Bacteria Proteobacteria Alphaproteobacteria Rhizobiales Bradyrhizobiaceae Rhodopseudomonas
Cluster5341	1.1e-05	0	Bacteria Proteobacteria Gammaproteobacteria Oceanospirillales Oceanospirillaceae Bermanella
Cluster5340	1.1e-05	0	Bacteria Proteobacteria Alphaproteobacteria Kiloniellales Kiloniellaceae Kiloniella
Cluster5343	1.1e-05	0	Bacteria Proteobacteria Gammaproteobacteria Enterobacteriales Enterobacteriaceae
Cluster5342	1.1e-05	0	Bacteria Actinobacteria Actinobacteria Actinomycetales Pseudonocardiaceae Saccharomonospora
Cluster5345	1.1e-05	0	Bacteria Proteobacteria Alphaproteobacteria Rhodospirillales Rhodospirillaceae Rhodospira
Cluster5347	1.1e-05	0	Bacteria Firmicutes Clostridia Clostridiales Clostridiaceae Anaerobacter
Cluster5346	1.1e-05	0	Bacteria Proteobacteria Gammaproteobacteria Gammaproteobacteria_incertae_sedis Sedimenticola
Cluster4439	1.1e-05	0	Bacteria
Cluster4431	1.1e-05	0	Bacteria Proteobacteria Alphaproteobacteria Rhizobiales Bradyrhizobiaceae Bradyrhizobium
Cluster6326	1.1e-05	0	Bacteria Proteobacteria Gammaproteobacteria Pseudomonadales Moraxellaceae Enhydrobacter
Cluster5499	1.1e-05	0	Bacteria Firmicutes Erysipelotrichi Erysipelotrichales Erysipelotrichaceae Turicibacter
Cluster5498	1.1e-05	0	Bacteria Proteobacteria Gammaproteobacteria Oceanospirillales Halomonadaceae Halomonas
Cluster5368	1.1e-05	0	Bacteria Proteobacteria Alphaproteobacteria Rhizobiales Bradyrhizobiaceae Bradyrhizobium
Cluster3585	1.1e-05	0	Bacteria Firmicutes Bacilli Lactobacillales Lactobacillaceae Lactobacillus
Cluster4364	1.1e-05	0	Bacteria Firmicutes Bacilli Bacillales
Cluster4365	1.1e-05	0	Bacteria Cyanobacteria Cyanobacteria Family
Cluster166	1.1e-05	0	Bacteria Firmicutes Bacilli Bacillales Alicyclobacillaceae Alicyclobacillus
Cluster165	1.1e-05	0	Bacteria Actinobacteria Actinobacteria Actinomycetales Actinosynnemataceae Lentzea
Cluster6119	1.1e-05	0	Bacteria Actinobacteria Actinobacteria Actinomycetales Micromonosporaceae Hamadaea
Cluster6442	1.1e-05	0	Bacteria Proteobacteria Gammaproteobacteria
Cluster5142	1.1e-05	0	Bacteria Proteobacteria Alphaproteobacteria Rhizobiales Bradyrhizobiaceae Bosea
Cluster5141	1.1e-05	0	Bacteria Proteobacteria Alphaproteobacteria Rhizobiales Bradyrhizobiaceae Bradyrhizobium
Cluster5140	1.1e-05	0	Bacteria Proteobacteria Betaproteobacteria Burkholderiales Burkholderiales_incertae_sedis Leptothrix
Cluster5147	1.1e-05	0	Bacteria Proteobacteria Alphaproteobacteria Rhizobiales Bradyrhizobiaceae Bradyrhizobium
Cluster5146	1.1e-05	0	Bacteria Firmicutes Clostridia Clostridiales Clostridiaceae Anaerobacter
Cluster4816	1.1e-05	0	Bacteria Bacteroidetes Flavobacteria Flavobacteriales Flavobacteriaceae Chryseobacterium
Cluster4817	1.1e-05	0	Bacteria Firmicutes Bacilli Bacillales Sporolactobacillaceae Sinobaca
Cluster4814	1.1e-05	0	Bacteria Firmicutes Clostridia Clostridiales Incertae Family
Cluster4815	1.1e-05	0	Bacteria Firmicutes Clostridia Clostridiales Peptococcaceae Desulfitibacter
Cluster4812	1.1e-05	0	Bacteria Firmicutes Bacilli Bacillales Alicyclobacillaceae Alicyclobacillus
Cluster4813	1.1e-05	0	Bacteria Proteobacteria Alphaproteobacteria Rhodospirillales Acetobacteraceae Acidomonas
Cluster4811	1.1e-05	0	Bacteria Proteobacteria Gammaproteobacteria Oceanospirillales Oceanospirillaceae Bermanella
Cluster4818	1.1e-05	0	Bacteria Bacteroidetes Sphingobacteria Sphingobacteriales Rhodothermaceae Rhodothermus
Cluster5367	1.1e-05	0	Bacteria Firmicutes Bacilli Bacillales Thermoactinomycetaceae Mechercharimyces
Cluster5366	1.1e-05	0	Bacteria Synergistetes Synergistia Synergistales Synergistaceae Anaerobaculum
Cluster5365	1.1e-05	0	Bacteria Firmicutes Bacilli Lactobacillales Aerococcaceae Abiotrophia
Cluster5364	1.1e-05	0	Bacteria Proteobacteria Gammaproteobacteria Chromatiales Chromatiaceae Nitrosococcus
Cluster5361	1.1e-05	0	Bacteria Proteobacteria Alphaproteobacteria Rhodospirillales Rhodospirillaceae Rhodospira
Cluster5360	1.1e-05	0	Bacteria Actinobacteria Actinobacteria Actinomycetales Micromonosporaceae Hamadaea
Cluster6557	1.1e-05	0	Bacteria Proteobacteria Gammaproteobacteria Enterobacteriales Enterobacteriaceae Hafnia
Cluster6556	1.1e-05	0	Bacteria Proteobacteria Gammaproteobacteria Xanthomonadales Xanthomonadaceae Arenimonas
Cluster5057	1.1e-05	0	Bacteria Proteobacteria Deltaproteobacteria Desulfuromonadales Geobacteraceae Geothermobacter
Cluster8440	1.1e-05	0	Bacteria Proteobacteria Gammaproteobacteria
Cluster3652	1.1e-05	0	Bacteria Actinobacteria Actinobacteria Actinomycetales Micromonosporaceae Hamadaea
Cluster4158	1.1e-05	0	Bacteria Proteobacteria Gammaproteobacteria Oceanospirillales Oceanospirillaceae Bermanella
Cluster4152	1.1e-05	0	Bacteria Proteobacteria Gammaproteobacteria Alteromonadales Alteromonadaceae Marinobacter
Cluster4712	1.1e-05	0	Bacteria Proteobacteria Gammaproteobacteria Enterobacteriales Enterobacteriaceae Thorsellia
Cluster4715	1.1e-05	0	Bacteria Proteobacteria Alphaproteobacteria Rhizobiales Hyphomicrobiaceae Blastochloris
Cluster4714	1.1e-05	0	Bacteria Proteobacteria Alphaproteobacteria Rhizobiales Bradyrhizobiaceae Bradyrhizobium
Cluster5966	1.1e-05	0	Bacteria Proteobacteria Gammaproteobacteria
Cluster4717	1.1e-05	0	Bacteria
Cluster2219	1.1e-05	0	Bacteria Firmicutes Bacilli Bacillales Bacillaceae
Cluster2746	1.1e-05	0	Bacteria Proteobacteria Alphaproteobacteria Rhizobiales Bradyrhizobiaceae Bradyrhizobium
Cluster5824	1.1e-05	0	Bacteria Firmicutes Bacilli Bacillales Staphylococcaceae Staphylococcus
Cluster680	1.1e-05	0	Bacteria Proteobacteria Alphaproteobacteria Rhizobiales
Cluster5828	1.1e-05	0	Bacteria Firmicutes Bacilli Bacillales Staphylococcaceae Staphylococcus
Cluster689	1.1e-05	0	Bacteria Firmicutes Bacilli Bacillales Bacillaceae
Cluster6306	1.1e-05	0	Bacteria Proteobacteria Alphaproteobacteria Rhizobiales Bradyrhizobiaceae Bradyrhizobium
Cluster7435	1.1e-05	0	Bacteria Proteobacteria Betaproteobacteria Burkholderiales
Cluster3889	1.1e-05	0	Bacteria Proteobacteria Alphaproteobacteria Rhizobiales Bradyrhizobiaceae Bradyrhizobium
Cluster3088	1.1e-05	0	Bacteria Proteobacteria Alphaproteobacteria Rhizobiales
Cluster967	1.1e-05	0	Bacteria Acidobacteria Acidobacteria_Gp3 Gp3
Cluster146	1.1e-05	0	Bacteria Firmicutes Bacilli Bacillales Bacillaceae Ureibacillus
Cluster4838	1.1e-05	0	Bacteria Firmicutes Bacilli Bacillales Alicyclobacillaceae Alicyclobacillus
Cluster4834	1.1e-05	0	Bacteria Bacteroidetes Flavobacteria Flavobacteriales Flavobacteriaceae Riemerella
Cluster4835	1.1e-05	0	Bacteria Firmicutes Bacilli Bacillales
Cluster4837	1.1e-05	0	Bacteria Proteobacteria Gammaproteobacteria Enterobacteriales Enterobacteriaceae Thorsellia
Cluster4830	1.1e-05	0	Bacteria Proteobacteria Alphaproteobacteria Rhizobiales Bradyrhizobiaceae Rhodopseudomonas
Cluster5308	1.1e-05	0	Bacteria Firmicutes Bacilli Bacillales Caryophanaceae Caryophanon
Cluster5305	1.1e-05	0	Bacteria Proteobacteria Gammaproteobacteria Oceanospirillales Alcanivoracaceae Alcanivorax
Cluster5306	1.1e-05	0	Bacteria Proteobacteria Gammaproteobacteria Vibrionales Vibrionaceae Photobacterium
Cluster5301	1.1e-05	0	Bacteria Proteobacteria Gammaproteobacteria Xanthomonadales Xanthomonadaceae Stenotrophomonas
Cluster4340	1.1e-05	0	Bacteria Firmicutes Bacilli Lactobacillales Lactobacillaceae Lactobacillus
Cluster2420	1.1e-05	0	Bacteria Proteobacteria Gammaproteobacteria Pseudomonadales Moraxellaceae Alkanindiges
Cluster2429	1.1e-05	0	Bacteria Firmicutes Bacilli Bacillales Caryophanaceae Caryophanon
Cluster4306	1.1e-05	0	Bacteria Proteobacteria Gammaproteobacteria Pseudomonadales Pseudomonadaceae Pseudomonas
Cluster573	1.1e-05	0	Bacteria Firmicutes Bacilli Lactobacillales Carnobacteriaceae Desemzia
Cluster6424	1.1e-05	0	Bacteria Proteobacteria Gammaproteobacteria Enterobacteriales Enterobacteriaceae Citrobacter
Cluster6135	1.1e-05	0	Bacteria Proteobacteria Gammaproteobacteria Xanthomonadales Xanthomonadaceae Frateuria
Cluster20	1.1e-05	0	Bacteria Firmicutes Bacilli Bacillales Alicyclobacillaceae Alicyclobacillus
Cluster27	1.1e-05	0	Bacteria Proteobacteria Gammaproteobacteria Pseudomonadales Moraxellaceae Alkanindiges
Cluster26	1.1e-05	0	Bacteria Proteobacteria Alphaproteobacteria Rhizobiales Bradyrhizobiaceae Bradyrhizobium
Cluster5645	1.1e-05	0	Bacteria Proteobacteria Gammaproteobacteria
Cluster3626	1.1e-05	0	Bacteria Proteobacteria Gammaproteobacteria Enterobacteriales Enterobacteriaceae Hafnia
Cluster3627	1.1e-05	0	Bacteria Firmicutes Bacilli Bacillales Staphylococcaceae Staphylococcus
Cluster4701	1.1e-05	0	Bacteria Firmicutes Erysipelotrichi Erysipelotrichales Erysipelotrichaceae
Cluster2230	1.1e-05	0	Bacteria Firmicutes Bacilli Bacillales Staphylococcaceae Staphylococcus
Cluster7414	1.1e-05	0	Bacteria Firmicutes Erysipelotrichi Erysipelotrichales Erysipelotrichaceae
Cluster6097	1.1e-05	0	Bacteria Proteobacteria Gammaproteobacteria Oceanospirillales Halomonadaceae Cobetia
Cluster4134	1.1e-05	0	Bacteria Cyanobacteria Cyanobacteria Family 0.1
Cluster3673	1.1e-05	0	Bacteria Proteobacteria Alphaproteobacteria Rhizobiales Bradyrhizobiaceae Bradyrhizobium
Cluster3672	1.1e-05	0	Bacteria Proteobacteria Betaproteobacteria Burkholderiales Comamonadaceae Lampropedia
Cluster3670	1.1e-05	0	Bacteria Firmicutes Erysipelotrichi Erysipelotrichales Erysipelotrichaceae
Cluster3677	1.1e-05	0	Bacteria Firmicutes Bacilli Bacillales Planococcaceae Bhargavaea
Cluster3415	1.1e-05	0	Bacteria Firmicutes Bacilli Bacillales
Cluster3312	1.1e-05	0	Bacteria Firmicutes Bacilli Lactobacillales
Cluster6368	1.1e-05	0	Bacteria Proteobacteria Gammaproteobacteria
Cluster6362	1.1e-05	0	Bacteria Proteobacteria Gammaproteobacteria Oceanospirillales
Cluster4487	1.1e-05	0	Bacteria Actinobacteria Actinobacteria Actinomycetales Actinosynnemataceae Actinokineospora
Cluster2408	1.1e-05	0	Bacteria Firmicutes Erysipelotrichi Erysipelotrichales Erysipelotrichaceae
Cluster2401	1.1e-05	0	Bacteria Firmicutes Bacilli Bacillales Staphylococcaceae Macrococcus
Cluster4320	1.1e-05	0	Bacteria Proteobacteria Alphaproteobacteria Rhizobiales Bradyrhizobiaceae Bradyrhizobium
Cluster4321	1.1e-05	0	Bacteria Proteobacteria Gammaproteobacteria Pseudomonadales Pseudomonadaceae Pseudomonas
Cluster3860	1.1e-05	0	Bacteria Firmicutes Bacilli Lactobacillales Lactobacillaceae Lactobacillus
Cluster901	1.1e-05	0	Bacteria Bacteroidetes Flavobacteria Flavobacteriales Flavobacteriaceae Riemerella
Cluster5187	1.1e-05	0	Bacteria Firmicutes Bacilli Bacillales Sporolactobacillaceae Sinobaca
Cluster5189	1.1e-05	0	Bacteria Proteobacteria Gammaproteobacteria Enterobacteriales Enterobacteriaceae Hafnia
Cluster5160	1.1e-05	0	Bacteria Proteobacteria Betaproteobacteria Neisseriales Neisseriaceae Aquaspirillum
Cluster4858	1.1e-05	0	Bacteria Actinobacteria Actinobacteria Actinomycetales Micromonosporaceae Salinispora
Cluster4852	1.1e-05	0	Bacteria Proteobacteria Betaproteobacteria Neisseriales Neisseriaceae Bergeriella
Cluster4853	1.1e-05	0	Bacteria Firmicutes Bacilli Lactobacillales Aerococcaceae Abiotrophia
Cluster4856	1.1e-05	0	Bacteria Bacteroidetes Flavobacteria Flavobacteriales Flavobacteriaceae Flagellimonas
Cluster4855	1.1e-05	0	Bacteria Bacteroidetes Flavobacteria Flavobacteriales Flavobacteriaceae Riemerella
Cluster5329	1.1e-05	0	Bacteria Firmicutes Bacilli Bacillales Caryophanaceae Caryophanon
Cluster5328	1.1e-05	0	Bacteria Acidobacteria Acidobacteria_Gp3 Gp3
Cluster5450	1.1e-05	0	Bacteria Firmicutes Bacilli Bacillales Sporolactobacillaceae Sinobaca
Cluster5455	1.1e-05	0	Bacteria Firmicutes Clostridia Clostridiales Ruminococcaceae Acetanaerobacterium
Cluster5326	1.1e-05	0	Bacteria Firmicutes Clostridia Clostridiales Incertae Family
Cluster5325	1.1e-05	0	Bacteria Bacteroidetes Flavobacteria Flavobacteriales Flavobacteriaceae Riemerella
Cluster4589	1.1e-05	0	Bacteria Proteobacteria Alphaproteobacteria Rhizobiales Methylobacteriaceae Methylobacterium
Cluster555	1.1e-05	0	Bacteria Firmicutes Bacilli Bacillales Bacillales_incertae_sedis Pullulanibacillus
Cluster6401	1.1e-05	0	Bacteria Firmicutes Bacilli Bacillales Staphylococcaceae Staphylococcus
Cluster6158	1.1e-05	0	Bacteria Firmicutes Bacilli
Cluster552	1.1e-05	0	Bacteria Proteobacteria Gammaproteobacteria Oceanospirillales Halomonadaceae Halomonas
Cluster2250	1.1e-05	0	Bacteria Proteobacteria Gammaproteobacteria Pasteurellales Pasteurellaceae Aggregatibacter
Cluster8051	1.1e-05	0	Bacteria Proteobacteria Gammaproteobacteria Oceanospirillales Halomonadaceae Halomonas
Cluster4113	1.1e-05	0	Bacteria Proteobacteria Gammaproteobacteria Alteromonadales Alteromonadaceae Marinobacter
Cluster4117	1.1e-05	0	Bacteria Proteobacteria Gammaproteobacteria
Cluster4115	1.1e-05	0	Bacteria Bacteroidetes Flavobacteria Flavobacteriales Flavobacteriaceae Chryseobacterium
Cluster4118	1.1e-05	0	Bacteria Firmicutes Bacilli Bacillales
Cluster312	1.1e-05	0	Bacteria Proteobacteria Gammaproteobacteria Pasteurellales Pasteurellaceae Aggregatibacter
Cluster3698	1.1e-05	0	Bacteria Proteobacteria Gammaproteobacteria Xanthomonadales Xanthomonadaceae Frateuria
Cluster3691	1.1e-05	0	Bacteria Actinobacteria Actinobacteria Actinomycetales Actinosynnemataceae Actinokineospora
Cluster3690	1.1e-05	0	Bacteria Actinobacteria Actinobacteria Actinomycetales Pseudonocardiaceae Pseudonocardia
Cluster6341	1.1e-05	0	Bacteria Actinobacteria Actinobacteria Actinomycetales Micrococcaceae Micrococcus
Cluster1347	1.1e-05	0	Bacteria Firmicutes Bacilli Bacillales Caryophanaceae Caryophanon
Cluster1699	1.1e-05	0	Bacteria Proteobacteria Betaproteobacteria Burkholderiales Alcaligenaceae
Cluster1198	1.1e-05	0	Bacteria Proteobacteria Gammaproteobacteria Pasteurellales Pasteurellaceae Aggregatibacter
Cluster1195	1.1e-05	0	Bacteria Firmicutes Bacilli
Cluster4877	1.1e-05	0	Bacteria Chloroflexi Anaerolineae Anaerolineales Anaerolineaceae Anaerolinea
Cluster3739	1.1e-05	0	Bacteria Firmicutes Bacilli Bacillales Alicyclobacillaceae Alicyclobacillus
Cluster5475	1.1e-05	0	Bacteria Firmicutes Bacilli Bacillales Bacillaceae Ureibacillus
Cluster5474	1.1e-05	0	Bacteria Proteobacteria Gammaproteobacteria Gammaproteobacteria_incertae_sedis Sedimenticola
Cluster5472	1.1e-05	0	Bacteria Proteobacteria Gammaproteobacteria Alteromonadales Moritellaceae Paramoritella
Cluster5479	1.1e-05	0	Bacteria Firmicutes Bacilli Bacillales
Cluster539	1.1e-05	0	Bacteria Firmicutes Bacilli Bacillales Caryophanaceae Caryophanon
Cluster3841	1.1e-05	0	Bacteria Proteobacteria Alphaproteobacteria Rhodobacterales Rhodobacteraceae Ruegeria
Cluster2465	1.1e-05	0	Bacteria Proteobacteria Alphaproteobacteria Rhizobiales Bradyrhizobiaceae Bradyrhizobium
Cluster2464	1.1e-05	0	Bacteria Firmicutes Bacilli Bacillales Alicyclobacillaceae Alicyclobacillus
Cluster2467	1.1e-05	0	Bacteria Firmicutes Bacilli Bacillales Thermoactinomycetaceae Planifilum
Cluster3599	1.1e-05	0	Bacteria Firmicutes Bacilli
Cluster5204	1.1e-05	0	Bacteria Actinobacteria Actinobacteria Actinomycetales Micromonosporaceae Hamadaea
Cluster5206	1.1e-05	0	Bacteria Proteobacteria Alphaproteobacteria Rickettsiales SAR11 Pelagibacter
Cluster5207	1.1e-05	0	Bacteria Actinobacteria Actinobacteria Actinomycetales Actinosynnemataceae Lentzea
Cluster5201	1.1e-05	0	Bacteria Proteobacteria Alphaproteobacteria Rhizobiales Bradyrhizobiaceae Rhodopseudomonas
Cluster5416	1.1e-05	0	Bacteria Proteobacteria Alphaproteobacteria Rhodobacterales Rhodobacteraceae Roseivivax
Cluster5621	1.1e-05	0	Bacteria Proteobacteria Gammaproteobacteria Vibrionales Vibrionaceae Listonella
Cluster5624	1.1e-05	0	Bacteria Proteobacteria Alphaproteobacteria Rhodospirillales Acetobacteraceae Acidomonas
Cluster335	1.1e-05	0	Bacteria Synergistetes Synergistia Synergistales Synergistaceae Anaerobaculum
Cluster3459	1.1e-05	0	Bacteria Planctomycetes Planctomycetacia Planctomycetales Planctomycetaceae Singulisphaera
Cluster4892	1.1e-05	0	Bacteria Proteobacteria Alphaproteobacteria Rhodospirillales Acetobacteraceae Acidomonas
Cluster4722	1.1e-05	0	Bacteria Proteobacteria Deltaproteobacteria Myxococcales Cystobacteraceae Anaeromyxobacter
Cluster2270	1.1e-05	0	Bacteria Proteobacteria Alphaproteobacteria Rhizobiales Bradyrhizobiaceae Rhodopseudomonas
Cluster5063	1.1e-05	0	Bacteria Actinobacteria Actinobacteria Actinomycetales Microbacteriaceae Leucobacter
Cluster5414	1.1e-05	0	Bacteria Proteobacteria Betaproteobacteria Neisseriales Neisseriaceae Microvirgula
Cluster4450	1.1e-05	0	Bacteria Proteobacteria Alphaproteobacteria Rhodobacterales Rhodobacteraceae Pelagibaca
Cluster456	1.1e-05	0	Bacteria Firmicutes Bacilli Lactobacillales
Cluster6634	1.1e-05	0	Bacteria Firmicutes Bacilli Lactobacillales Lactobacillaceae Lactobacillus
Cluster1368	1.1e-05	0	Bacteria Proteobacteria Gammaproteobacteria Pasteurellales Pasteurellaceae Mannheimia
Cluster4098	1.1e-05	0	Bacteria Firmicutes Bacilli Bacillales Alicyclobacillaceae Alicyclobacillus
Cluster3826	1.1e-05	0	Bacteria Proteobacteria Gammaproteobacteria Oceanospirillales Halomonadaceae Zymobacter
Cluster4898	1.1e-05	0	Bacteria Proteobacteria Gammaproteobacteria Enterobacteriales Enterobacteriaceae Hafnia
Cluster4896	1.1e-05	0	Bacteria Proteobacteria Betaproteobacteria Nitrosomonadales Nitrosomonadaceae Nitrosospira
Cluster4727	1.1e-05	0	Bacteria Firmicutes Bacilli Bacillales Caryophanaceae Caryophanon
Cluster4720	1.1e-05	0	Bacteria Proteobacteria Gammaproteobacteria Enterobacteriales Enterobacteriaceae Hafnia
Cluster4721	1.1e-05	0	Bacteria Actinobacteria Actinobacteria Actinomycetales Actinosynnemataceae Lentzea
Cluster3719	1.1e-05	0	Bacteria Firmicutes Bacilli Bacillales Alicyclobacillaceae Alicyclobacillus
Cluster3714	1.1e-05	0	Bacteria Firmicutes Bacilli Bacillales Bacillaceae Vulcanibacillus
Cluster3716	1.1e-05	0	Bacteria Firmicutes Bacilli
Cluster5415	1.1e-05	0	Bacteria Actinobacteria Actinobacteria Actinomycetales Microbacteriaceae Klugiella
Cluster5417	1.1e-05	0	Bacteria Proteobacteria Gammaproteobacteria Chromatiales Ectothiorhodospiraceae Halorhodospira
Cluster4096	1.1e-05	0	Bacteria Proteobacteria Gammaproteobacteria Oceanospirillales Hahellaceae Endozoicomonas
Cluster4097	1.1e-05	0	Bacteria Firmicutes Bacilli Bacillales Staphylococcaceae Staphylococcus
Cluster6657	1.1e-05	0	Bacteria Firmicutes Bacilli Bacillales Bacillaceae Aquisalibacillus
Cluster5602	1.1e-05	0	Bacteria Proteobacteria Alphaproteobacteria Rhizobiales Beijerinckiaceae Methylovirgula
Cluster5608	1.1e-05	0	Bacteria Actinobacteria Actinobacteria Actinomycetales Micrococcaceae Renibacterium
Cluster4263	1.1e-05	0	Bacteria Firmicutes Bacilli Bacillales Bacillaceae Aquisalibacillus
Cluster4267	1.1e-05	0	Bacteria Proteobacteria Gammaproteobacteria
Cluster3980	1.1e-05	0	Bacteria Proteobacteria Gammaproteobacteria Oceanospirillales Oceanospirillaceae Neptuniibacter
Cluster3982	1.1e-05	0	Bacteria Firmicutes Bacilli Bacillales Bacillales_incertae_sedis Pullulanibacillus
Cluster7247	1.1e-05	0	Bacteria Fusobacteria Fusobacteria Fusobacteriales Fusobacteriaceae Fusobacterium
Cluster710	1.1e-05	0	Bacteria Firmicutes Clostridia Clostridiales Incertae Family
Cluster714	1.1e-05	0	Bacteria Firmicutes Bacilli Bacillales Bacillaceae
Cluster717	1.1e-05	0	Bacteria Actinobacteria Actinobacteria Actinomycetales
Cluster6658	1.1e-05	0	Bacteria Firmicutes Bacilli Bacillales
Cluster470	1.1e-05	0	Bacteria Proteobacteria Alphaproteobacteria Rhizobiales
Cluster7387	1.1e-05	0	Bacteria Proteobacteria Gammaproteobacteria Aeromonadales Aeromonadaceae Aeromonas
Cluster7382	1.1e-05	0	Bacteria Proteobacteria
Cluster4524	1.1e-05	0	Bacteria Proteobacteria Gammaproteobacteria Enterobacteriales Enterobacteriaceae Hafnia
Cluster5809	1.1e-05	0	Bacteria Bacteroidetes Sphingobacteria Sphingobacteriales Rhodothermaceae Rhodothermus
Cluster4149	1.1e-05	0	Bacteria Bacteroidetes Flavobacteria Flavobacteriales Flavobacteriaceae Chryseobacterium
Cluster5802	1.1e-05	0	Bacteria Proteobacteria Deltaproteobacteria Desulfovibrionales Desulfovibrionaceae Lawsonia
Cluster2604	1.1e-05	0	Bacteria Proteobacteria Gammaproteobacteria Enterobacteriales Enterobacteriaceae
Cluster917	1.1e-05	0	Bacteria Proteobacteria Alphaproteobacteria Rhizobiales Bradyrhizobiaceae Rhodopseudomonas
Cluster5299	1.1e-05	0	Bacteria Firmicutes Clostridia Clostridiales Ruminococcaceae Hydrogenoanaerobacterium
Cluster5293	1.1e-05	0	Bacteria Proteobacteria Alphaproteobacteria Rhizobiales Bradyrhizobiaceae Nitrobacter
Cluster5292	1.1e-05	0	Bacteria Firmicutes Bacilli Bacillales Alicyclobacillaceae Alicyclobacillus
Cluster5926	1.1e-05	0	Bacteria Firmicutes Bacilli Bacillales Planococcaceae Bhargavaea
Cluster5150	1.1e-05	0	Bacteria Proteobacteria Alphaproteobacteria Rhodobacterales Rhodobacteraceae Roseivivax
Cluster1102	1.1e-05	0	Bacteria Firmicutes Bacilli Bacillales Bacillaceae
Cluster5153	1.1e-05	0	Bacteria Proteobacteria Alphaproteobacteria Rhizobiales Bradyrhizobiaceae Rhodopseudomonas
Cluster5155	1.1e-05	0	Bacteria Firmicutes Clostridia Clostridiales Peptococcaceae Desulfitibacter
Cluster279	1.1e-05	0	Bacteria Proteobacteria Gammaproteobacteria Aeromonadales Aeromonadaceae Aeromonas
Cluster276	1.1e-05	0	Bacteria Firmicutes Bacilli Lactobacillales Aerococcaceae Abiotrophia
Cluster5158	1.1e-05	0	Bacteria Bacteroidetes Sphingobacteria Sphingobacteriales Sphingobacteriaceae Olivibacter
Cluster4748	1.1e-05	0	Bacteria Proteobacteria Alphaproteobacteria Rhodospirillales Acetobacteraceae Acidomonas
Cluster4742	1.1e-05	0	Bacteria Proteobacteria Alphaproteobacteria Rhizobiales Bradyrhizobiaceae Bosea
Cluster4743	1.1e-05	0	Bacteria Proteobacteria Alphaproteobacteria Rhodobacterales Rhodobacteraceae Oceanicola
Cluster4740	1.1e-05	0	Bacteria Proteobacteria Gammaproteobacteria Oceanospirillales Halomonadaceae Chromohalobacter
Cluster4744	1.1e-05	0	Bacteria Cyanobacteria Cyanobacteria Chloroplast Chlorarachniophyceae
Cluster3771	1.1e-05	0	Bacteria Actinobacteria Actinobacteria Actinomycetales Promicromonosporaceae Myceligenerans
Cluster5432	1.1e-05	0	Bacteria Firmicutes Erysipelotrichi Erysipelotrichales Erysipelotrichaceae Turicibacter
Cluster5431	1.1e-05	0	Bacteria Firmicutes Clostridia Clostridiales Incertae Family
Cluster5430	1.1e-05	0	Bacteria Proteobacteria Alphaproteobacteria Rhodospirillales Rhodospirillaceae Oceanibaculum
Cluster5437	1.1e-05	0	Bacteria Proteobacteria Betaproteobacteria Burkholderiales Burkholderiaceae Wautersia
Cluster5436	1.1e-05	0	Bacteria Firmicutes Bacilli Bacillales Bacillaceae Aquisalibacillus
Cluster5435	1.1e-05	0	Bacteria Firmicutes Bacilli Bacillales Bacillaceae Ureibacillus
Cluster5434	1.1e-05	0	Bacteria Bacteroidetes Flavobacteria Flavobacteriales Flavobacteriaceae Riemerella
Cluster1956	1.1e-05	0	Bacteria Firmicutes Clostridia Clostridiales Incertae Family
Cluster4526	1.1e-05	0	Bacteria Proteobacteria Alphaproteobacteria Rhodobacterales Rhodobacteraceae
Cluster6584	1.1e-05	0	Bacteria Proteobacteria Alphaproteobacteria Rhodospirillales Acetobacteraceae Acidomonas
Cluster6241	1.1e-05	0	Bacteria Proteobacteria Betaproteobacteria Burkholderiales Comamonadaceae Curvibacter
Cluster4851	1.1e-05	0	Bacteria Proteobacteria Alphaproteobacteria Rhizobiales Beijerinckiaceae Methylocapsa
Cluster6019	1.1e-05	0	Bacteria Firmicutes Bacilli Bacillales Bacillaceae Vulcanibacillus
Cluster737	1.1e-05	0	Bacteria Proteobacteria Alphaproteobacteria Rhizobiales Bradyrhizobiaceae Bradyrhizobium
Cluster5212	1.1e-05	0	Bacteria Proteobacteria Betaproteobacteria Burkholderiales Comamonadaceae Ottowia
Cluster5599	1.1e-05	0	Bacteria Proteobacteria Alphaproteobacteria Rhizobiales Bradyrhizobiaceae Bradyrhizobium
Cluster2364	1.1e-05	0	Bacteria Actinobacteria Actinobacteria Actinomycetales
Cluster4246	1.1e-05	0	Bacteria Firmicutes Bacilli Lactobacillales Enterococcaceae Pilibacter
Cluster4245	1.1e-05	0	Bacteria Firmicutes Bacilli Bacillales
Cluster2489	1.1e-05	0	Bacteria Proteobacteria Alphaproteobacteria Rhizobiales Bradyrhizobiaceae Bradyrhizobium
Cluster5216	1.1e-05	0	Bacteria Actinobacteria Actinobacteria Actinomycetales Micrococcaceae Renibacterium
Cluster5215	1.1e-05	0	Bacteria Proteobacteria Alphaproteobacteria Rhizobiales Bradyrhizobiaceae Bosea
Cluster5214	1.1e-05	0	Bacteria Actinobacteria Actinobacteria Actinomycetales Cellulomonadaceae Tropheryma
Cluster2625	1.1e-05	0	Bacteria Proteobacteria Gammaproteobacteria Pseudomonadales Moraxellaceae Enhydrobacter
Cluster7059	1.1e-05	0	Bacteria Proteobacteria Alphaproteobacteria Rhizobiales Bradyrhizobiaceae
Cluster7058	1.1e-05	0	Bacteria Proteobacteria Betaproteobacteria Burkholderiales Alcaligenaceae Pusillimonas
Cluster6673	1.1e-05	0	Bacteria Firmicutes Bacilli Bacillales
Cluster6674	1.1e-05	0	Bacteria Firmicutes Bacilli Lactobacillales Lactobacillaceae Lactobacillus
Cluster6675	1.1e-05	0	Bacteria Proteobacteria Gammaproteobacteria Pseudomonadales Moraxellaceae Alkanindiges
Cluster6678	1.1e-05	0	Bacteria Proteobacteria Gammaproteobacteria Enterobacteriales Enterobacteriaceae Thorsellia
Cluster6679	1.1e-05	0	Bacteria Firmicutes Erysipelotrichi Erysipelotrichales Erysipelotrichaceae Coprobacillus
Cluster2482	1.1e-05	0	Bacteria Proteobacteria Gammaproteobacteria Enterobacteriales Enterobacteriaceae Thorsellia
Cluster256	1.1e-05	0	Bacteria Firmicutes Bacilli Bacillales Planococcaceae Bhargavaea
Cluster258	1.1e-05	0	Bacteria Firmicutes Bacilli Bacillales Caryophanaceae Caryophanon
Cluster3750	1.1e-05	0	Bacteria Firmicutes Bacilli Bacillales
Cluster3754	1.1e-05	0	Bacteria Proteobacteria Gammaproteobacteria Oceanospirillales Halomonadaceae Cobetia
Cluster6263	1.1e-05	0	Bacteria Proteobacteria Gammaproteobacteria Enterobacteriales Enterobacteriaceae Thorsellia
Cluster6261	1.1e-05	0	Bacteria Proteobacteria Alphaproteobacteria
Cluster6482	1.1e-05	0	Bacteria Actinobacteria Actinobacteria Actinomycetales Geodermatophilaceae Geodermatophilus
Cluster6481	1.1e-05	0	Bacteria Firmicutes Bacilli Lactobacillales Lactobacillaceae Lactobacillus
Cluster6487	1.1e-05	0	Bacteria Bacteroidetes Flavobacteria Flavobacteriales Flavobacteriaceae Ornithobacterium
Cluster1964	1.1e-05	0	Bacteria Proteobacteria Alphaproteobacteria Rhodobacterales Rhodobacteraceae Marivita
Cluster5011	1.1e-05	0	Bacteria Firmicutes Erysipelotrichi Erysipelotrichales Erysipelotrichaceae Catenibacterium
Cluster5012	1.1e-05	0	Bacteria Firmicutes Bacilli Lactobacillales Aerococcaceae Abiotrophia
Cluster5017	1.1e-05	0	Bacteria Firmicutes Clostridia Clostridiales Peptococcaceae Desulfitibacter
Cluster5016	1.1e-05	0	Bacteria Proteobacteria Betaproteobacteria Neisseriales Neisseriaceae Aquaspirillum
Cluster5019	1.1e-05	0	Bacteria Actinobacteria Actinobacteria Actinomycetales Cellulomonadaceae Tropheryma
Cluster4760	1.1e-05	0	Bacteria Proteobacteria Gammaproteobacteria Oceanospirillales Halomonadaceae Cobetia
Cluster4764	1.1e-05	0	Bacteria Proteobacteria Gammaproteobacteria Oceanospirillales Halomonadaceae Cobetia
Cluster4765	1.1e-05	0	Bacteria Firmicutes Erysipelotrichi Erysipelotrichales Erysipelotrichaceae Turicibacter
Cluster4766	1.1e-05	0	Bacteria Firmicutes Bacilli Lactobacillales Carnobacteriaceae Granulicatella
Cluster4767	1.1e-05	0	Bacteria Proteobacteria Alphaproteobacteria Rhizobiales Bradyrhizobiaceae Bradyrhizobium
Cluster5900	1.1e-05	0	Bacteria Proteobacteria Gammaproteobacteria Pasteurellales Pasteurellaceae Aggregatibacter
Cluster1288	1.1e-05	0	Bacteria Firmicutes Erysipelotrichi Erysipelotrichales Erysipelotrichaceae Turicibacter
Cluster5908	1.1e-05	0	Bacteria Bacteroidetes Flavobacteria Flavobacteriales Flavobacteriaceae Kordia
Cluster4507	1.1e-05	0	Bacteria Proteobacteria Gammaproteobacteria
Cluster4500	1.1e-05	0	Bacteria Firmicutes Clostridia Clostridiales Incertae Family
Cluster4501	1.1e-05	0	Bacteria Proteobacteria Gammaproteobacteria Enterobacteriales Enterobacteriaceae Hafnia
Cluster4503	1.1e-05	0	Bacteria Firmicutes Clostridia Clostridiales Veillonellaceae Phascolarctobacterium
Cluster4195	1.1e-05	0	Bacteria Firmicutes Clostridia Clostridiales Lachnospiraceae Syntrophococcus
Cluster2341	1.1e-05	0	Bacteria Proteobacteria Gammaproteobacteria
Cluster2342	1.1e-05	0	Bacteria Firmicutes Bacilli Lactobacillales Aerococcaceae Abiotrophia
Cluster4227	1.1e-05	0	Bacteria Firmicutes Bacilli Bacillales
Cluster4226	1.1e-05	0	Bacteria Proteobacteria Alphaproteobacteria Rhizobiales Bradyrhizobiaceae Bosea
Cluster4220	1.1e-05	0	Bacteria Spirochaetes Spirochaetes Spirochaetales Spirochaetaceae Treponema
Cluster4730	1.1e-05	0	Bacteria Firmicutes Bacilli Bacillales Bacillaceae Aquisalibacillus
Cluster6267	1.1e-05	0	Bacteria Firmicutes Bacilli Bacillales Paenibacillaceae Brevibacillus
Cluster6265	1.1e-05	0	Bacteria Proteobacteria Gammaproteobacteria Pseudomonadales Moraxellaceae Alkanindiges
Cluster5576	1.1e-05	0	Bacteria Proteobacteria Deltaproteobacteria Myxococcales Phaselicystidaceae Phaselicystis
Cluster5574	1.1e-05	0	Bacteria Proteobacteria Gammaproteobacteria Pasteurellales Pasteurellaceae Mannheimia
Cluster5570	1.1e-05	0	Bacteria Proteobacteria Gammaproteobacteria Pseudomonadales Pseudomonadaceae Pseudomonas
Cluster5866	1.1e-05	0	Bacteria Proteobacteria Alphaproteobacteria Rhizobiales Methylocystaceae Methylopila
Cluster6524	1.1e-05	0	Bacteria Proteobacteria Alphaproteobacteria
Cluster5286	1.1e-05	0	Bacteria Firmicutes Clostridia Clostridiales Incertae Family
Cluster6072	1.1e-05	0	Bacteria Firmicutes Clostridia Clostridiales Veillonellaceae Selenomonas
Cluster6071	1.1e-05	0	Bacteria Firmicutes Bacilli Bacillales Thermoactinomycetaceae Planifilum
Cluster5280	1.1e-05	0	Bacteria Actinobacteria Actinobacteria Actinomycetales Cellulomonadaceae Paraoerskovia
Cluster6079	1.1e-05	0	Bacteria Proteobacteria Betaproteobacteria Neisseriales Neisseriaceae Bergeriella
Cluster5282	1.1e-05	0	Bacteria Firmicutes Bacilli Bacillales Staphylococcaceae Staphylococcus
Cluster7522	1.1e-05	0	Bacteria Proteobacteria Gammaproteobacteria Oceanospirillales Halomonadaceae Halomonas
Cluster6699	1.1e-05	0	Bacteria Firmicutes Bacilli Lactobacillales Lactobacillaceae Lactobacillus
Cluster6696	1.1e-05	0	Bacteria Proteobacteria Gammaproteobacteria Oceanospirillales Halomonadaceae Kushneria
Cluster6697	1.1e-05	0	Bacteria Actinobacteria Actinobacteria Actinomycetales Actinosynnemataceae Lentzea
Cluster6695	1.1e-05	0	Bacteria Firmicutes Clostridia Clostridiales Veillonellaceae Selenomonas
Cluster6690	1.1e-05	0	Bacteria Firmicutes Clostridia Clostridiales Incertae Family
Cluster436	1.1e-05	0	Bacteria Proteobacteria Alphaproteobacteria Rhizobiales Methylobacteriaceae Methylobacterium
Cluster5284	1.1e-05	0	Bacteria Firmicutes Bacilli Bacillales Sporolactobacillaceae Sinobaca
Cluster5285	1.1e-05	0	Bacteria Firmicutes Clostridia Clostridiales Clostridiaceae Geosporobacter
Cluster4563	1.1e-05	0	Bacteria Firmicutes Clostridia Clostridiales Incertae Family
Cluster5037	1.1e-05	0	Bacteria Proteobacteria Alphaproteobacteria Rhizobiales Bradyrhizobiaceae Rhodopseudomonas
Cluster5031	1.1e-05	0	Bacteria Proteobacteria Alphaproteobacteria Rhodospirillales Rhodospirillaceae Rhodospira
Cluster4788	1.1e-05	0	Bacteria Firmicutes Bacilli Bacillales Bacillaceae Aquisalibacillus
Cluster4789	1.1e-05	0	Bacteria Proteobacteria Betaproteobacteria Rhodocyclales Rhodocyclaceae Methyloversatilis
Cluster4786	1.1e-05	0	Bacteria Proteobacteria Gammaproteobacteria Oceanospirillales Oceanospirillaceae Neptuniibacter
Cluster4785	1.1e-05	0	Bacteria Proteobacteria Gammaproteobacteria Enterobacteriales Enterobacteriaceae Thorsellia
Cluster4782	1.1e-05	0	Bacteria Actinobacteria Actinobacteria Actinomycetales Nocardiaceae Smaragdicoccus
Cluster4780	1.1e-05	0	Bacteria Firmicutes Bacilli Bacillales Paenibacillaceae Paenibacillus
Cluster4781	1.1e-05	0	Bacteria Firmicutes Clostridia Thermoanaerobacterales Thermoanaerobacteraceae Caldanaerobacter
Cluster5780	1.1e-05	0	Bacteria Proteobacteria Alphaproteobacteria Rickettsiales SAR11 Pelagibacter
Cluster5618	1.1e-05	0	Bacteria Proteobacteria Gammaproteobacteria Oceanospirillales Oceanospirillaceae Bermanella
Cluster8358	1.1e-05	0	Bacteria Proteobacteria Gammaproteobacteria Aeromonadales Aeromonadaceae Aeromonas
Cluster5097	1.1e-05	0	Bacteria Actinobacteria Actinobacteria Actinomycetales Actinosynnemataceae Lentzea
Cluster6772	1.1e-05	0	Bacteria Proteobacteria Gammaproteobacteria
Cluster6777	1.1e-05	0	Bacteria Proteobacteria Gammaproteobacteria
Cluster5279	1.1e-05	0	Bacteria Actinobacteria Actinobacteria Actinomycetales Actinosynnemataceae Lentzea
Cluster5278	1.1e-05	0	Bacteria Proteobacteria Betaproteobacteria Burkholderiales Oxalobacteraceae Telluria
Cluster5275	1.1e-05	0	Bacteria Firmicutes Bacilli Lactobacillales Aerococcaceae Abiotrophia
Cluster5274	1.1e-05	0	Bacteria Bacteroidetes Sphingobacteria Sphingobacteriales Rhodothermaceae Rhodothermus
Cluster5277	1.1e-05	0	Bacteria Firmicutes Erysipelotrichi Erysipelotrichales Erysipelotrichaceae Catenibacterium
Cluster5276	1.1e-05	0	Bacteria Proteobacteria Alphaproteobacteria Rhodobacterales Rhodobacteraceae Pelagicola
Cluster5271	1.1e-05	0	Bacteria Firmicutes Bacilli Bacillales Thermoactinomycetaceae Planifilum
Cluster5273	1.1e-05	0	Bacteria Firmicutes Bacilli Bacillales Bacillaceae Ureibacillus
Cluster5272	1.1e-05	0	Bacteria Actinobacteria Actinobacteria Solirubrobacterales Patulibacteraceae Patulibacter
Cluster2517	1.1e-05	0	Bacteria Proteobacteria Alphaproteobacteria Rhodospirillales Acetobacteraceae Acidomonas
Cluster859	1.1e-05	0	Bacteria Proteobacteria Gammaproteobacteria Pseudomonadales Moraxellaceae Alkanindiges
Cluster852	1.1e-05	0	Bacteria Firmicutes Bacilli
Cluster854	1.1e-05	0	Bacteria Proteobacteria Gammaproteobacteria Enterobacteriales Enterobacteriaceae Hafnia
Cluster6682	1.1e-05	0	Bacteria
Cluster583	1.1e-05	0	Bacteria Actinobacteria Actinobacteria Actinomycetales Actinosynnemataceae Lentzea
Cluster6519	1.1e-05	0	Bacteria
Cluster5893	1.1e-05	0	Bacteria Firmicutes Bacilli Lactobacillales Lactobacillaceae Lactobacillus
Cluster5099	1.1e-05	0	Bacteria Actinobacteria Actinobacteria Bifidobacteriales Bifidobacteriaceae Bifidobacterium
Cluster5091	1.1e-05	0	Bacteria Bacteroidetes Flavobacteria Flavobacteriales Flavobacteriaceae Empedobacter
Cluster3038	1.1e-05	0	Bacteria Proteobacteria Alphaproteobacteria Rhizobiales
Cluster4919	1.1e-05	0	Bacteria Proteobacteria Alphaproteobacteria Rhizobiales Hyphomicrobiaceae Blastochloris
Cluster4441	1.1e-05	0	Bacteria Proteobacteria Alphaproteobacteria Rhizobiales Bradyrhizobiaceae Rhodopseudomonas
Cluster4447	1.1e-05	0	Bacteria Firmicutes Bacilli Bacillales Alicyclobacillaceae Alicyclobacillus
Cluster4914	1.1e-05	0	Bacteria Proteobacteria Alphaproteobacteria Rhizobiales Methylocystaceae Methylopila
Cluster194	1.1e-05	0	Bacteria Firmicutes Bacilli Bacillales Bacillaceae Vulcanibacillus
Cluster6538	1.1e-05	0	Bacteria Proteobacteria Gammaproteobacteria Enterobacteriales Enterobacteriaceae
Cluster6281	1.1e-05	0	Bacteria Bacteroidetes Sphingobacteria Sphingobacteriales Rhodothermaceae Rhodothermus
Cluster6753	1.1e-05	0	Bacteria Firmicutes Bacilli Bacillales
Cluster6752	1.1e-05	0	Bacteria Firmicutes Bacilli Lactobacillales Aerococcaceae Abiotrophia
Cluster6750	1.1e-05	0	Bacteria Actinobacteria Actinobacteria Actinomycetales Cellulomonadaceae Tropheryma
Cluster6758	1.1e-05	0	Bacteria Actinobacteria Actinobacteria Actinomycetales Actinosynnemataceae Lentzea
Cluster3958	1.1e-05	0	Bacteria Actinobacteria Actinobacteria Acidimicrobiales Acidimicrobiaceae Acidimicrobium
Cluster3959	1.1e-05	0	Bacteria Proteobacteria Gammaproteobacteria Pseudomonadales Moraxellaceae Alkanindiges
Cluster3956	1.1e-05	0	Bacteria Firmicutes Bacilli Bacillales Alicyclobacillaceae Alicyclobacillus
Cluster3955	1.1e-05	0	Bacteria Firmicutes Bacilli Lactobacillales Aerococcaceae Abiotrophia
Cluster4073	1.1e-05	0	Bacteria Firmicutes Bacilli Bacillales Bacillaceae Aquisalibacillus
Cluster4076	1.1e-05	0	Bacteria Actinobacteria Actinobacteria Actinomycetales Microbacteriaceae Pseudoclavibacter
Cluster4077	1.1e-05	0	Bacteria Proteobacteria Gammaproteobacteria Enterobacteriales Enterobacteriaceae Thorsellia
Cluster3484	1.1e-05	0	Bacteria Proteobacteria Gammaproteobacteria Pseudomonadales Moraxellaceae Enhydrobacter
Cluster3482	1.1e-05	0	Bacteria Proteobacteria Gammaproteobacteria Pseudomonadales Moraxellaceae Enhydrobacter
Cluster2288	1.1e-05	0	Bacteria Firmicutes Clostridia Clostridiales Lachnospiraceae Syntrophococcus
Cluster4906	1.1e-05	0	Bacteria Proteobacteria Alphaproteobacteria Rhodobacterales Rhodobacteraceae
Cluster4451	1.1e-05	0	Bacteria Proteobacteria Alphaproteobacteria Rhizobiales Bradyrhizobiaceae
Cluster5113	1.1e-05	0	Bacteria Firmicutes Bacilli Bacillales Planococcaceae Bhargavaea
Cluster5822	1.1e-05	0	Bacteria Proteobacteria Alphaproteobacteria Rhodobacterales Rhodobacteraceae Tateyamaria
Cluster5136	1.1e-05	0	Bacteria Proteobacteria Alphaproteobacteria Rhizobiales Bradyrhizobiaceae Bosea
Cluster5134	1.1e-05	0	Bacteria Proteobacteria
Cluster5132	1.1e-05	0	Bacteria Firmicutes Clostridia Clostridiales Ruminococcaceae Lactonifactor
Cluster5130	1.1e-05	0	Bacteria Firmicutes Bacilli Bacillales Caryophanaceae Caryophanon
Cluster5131	1.1e-05	0	Bacteria Firmicutes Clostridia Clostridiales Incertae Family
Cluster1168	1.1e-05	0	Bacteria Proteobacteria Alphaproteobacteria Rhizobiales Bradyrhizobiaceae Bosea
Cluster5138	1.1e-05	0	Bacteria Proteobacteria Alphaproteobacteria Parvularculales Parvularculaceae Parvularcula
Cluster5139	1.1e-05	0	Bacteria Firmicutes Bacilli Bacillales Caryophanaceae Caryophanon
Cluster4661	1.1e-05	0	Bacteria Proteobacteria Gammaproteobacteria Gammaproteobacteria_incertae_sedis Sedimenticola
Cluster4662	1.1e-05	0	Bacteria Firmicutes Clostridia Clostridiales Incertae Family
Cluster4669	1.1e-05	0	Bacteria Firmicutes Bacilli Bacillales Bacillaceae
Cluster5398	1.1e-05	0	Bacteria Proteobacteria Gammaproteobacteria Oceanospirillales Oceanospirillaceae Bermanella
Cluster5392	1.1e-05	0	Bacteria Bacteroidetes Sphingobacteria Sphingobacteriales Chitinophagaceae Filimonas
Cluster5393	1.1e-05	0	Bacteria Proteobacteria Gammaproteobacteria Enterobacteriales Enterobacteriaceae Thorsellia
Cluster5390	1.1e-05	0	Bacteria Proteobacteria Alphaproteobacteria Rhizobiales Bradyrhizobiaceae Bradyrhizobium
Cluster5391	1.1e-05	0	Bacteria Proteobacteria Deltaproteobacteria Myxococcales Kofleriaceae Kofleria
Cluster5396	1.1e-05	0	Bacteria Firmicutes Bacilli Bacillales Alicyclobacillaceae Alicyclobacillus
Cluster5397	1.1e-05	0	Bacteria Proteobacteria Alphaproteobacteria Rhodobacterales Rhodobacteraceae Marivita
Cluster5394	1.1e-05	0	Bacteria Firmicutes Bacilli Lactobacillales Aerococcaceae Abiotrophia
Cluster6821	1.1e-05	0	Bacteria Proteobacteria Betaproteobacteria Burkholderiales Alcaligenaceae Bordetella
Cluster2552	1.1e-05	0	Bacteria Proteobacteria Gammaproteobacteria Oceanospirillales Halomonadaceae Salicola
Cluster2559	1.1e-05	0	Bacteria Firmicutes Bacilli Bacillales Caryophanaceae Caryophanon
Cluster1201	1.1e-05	0	Bacteria Proteobacteria Gammaproteobacteria Oceanospirillales Oceanospirillaceae Bermanella
Cluster1205	1.1e-05	0	Bacteria Proteobacteria Alphaproteobacteria Rhizobiales Bradyrhizobiaceae Bosea
Cluster54	1.1e-05	0	Bacteria Proteobacteria Alphaproteobacteria Rhodospirillales Acetobacteraceae Acidomonas
Cluster50	1.1e-05	0	Bacteria Proteobacteria Gammaproteobacteria
Cluster51	1.1e-05	0	Bacteria Firmicutes Bacilli Bacillales Thermoactinomycetaceae Planifilum
Cluster1418	1.1e-05	0	Bacteria Bacteroidetes Flavobacteria Flavobacteriales Flavobacteriaceae
Cluster5118	1.1e-05	0	Bacteria Proteobacteria Alphaproteobacteria Rhodobacterales Rhodobacteraceae Pelagicola
Cluster5119	1.1e-05	0	Bacteria Proteobacteria Gammaproteobacteria Pasteurellales Pasteurellaceae Aggregatibacter
Cluster5114	1.1e-05	0	Bacteria Firmicutes Bacilli Bacillales Planococcaceae Bhargavaea
Cluster5115	1.1e-05	0	Bacteria Proteobacteria Alphaproteobacteria Rhodobacterales Rhodobacteraceae Marivita
Cluster5117	1.1e-05	0	Bacteria Actinobacteria Actinobacteria Actinomycetales Actinosynnemataceae Lentzea
Cluster5110	1.1e-05	0	Bacteria Firmicutes Bacilli Lactobacillales Aerococcaceae Abiotrophia
Cluster4643	1.1e-05	0	Bacteria Actinobacteria Actinobacteria Actinomycetales Actinosynnemataceae Actinokineospora
Cluster4640	1.1e-05	0	Bacteria Proteobacteria Betaproteobacteria Neisseriales Neisseriaceae Aquaspirillum
Cluster4649	1.1e-05	0	Bacteria Proteobacteria Gammaproteobacteria Xanthomonadales Xanthomonadaceae Frateuria
Cluster4466	1.1e-05	0	Bacteria Proteobacteria Gammaproteobacteria Xanthomonadales Xanthomonadaceae Frateuria
Cluster4397	1.1e-05	0	Bacteria Proteobacteria Alphaproteobacteria Rhizobiales Bradyrhizobiaceae Bradyrhizobium
Cluster4390	1.1e-05	0	Bacteria Proteobacteria Alphaproteobacteria Rhizobiales Bradyrhizobiaceae Bosea
Cluster4468	1.1e-05	0	Bacteria Proteobacteria Gammaproteobacteria
Cluster6803	1.1e-05	0	Bacteria Actinobacteria Actinobacteria Rubrobacterales Rubrobacteraceae Rubrobacter
Cluster6802	1.1e-05	0	Bacteria Proteobacteria Alphaproteobacteria Rhizobiales Methylobacteriaceae Methylobacterium
Cluster7466	1.1e-05	0	Bacteria Bacteroidetes Flavobacteria Flavobacteriales Flavobacteriaceae Empedobacter
Cluster7467	1.1e-05	0	Bacteria Proteobacteria Gammaproteobacteria
Cluster7464	1.1e-05	0	Bacteria Proteobacteria Betaproteobacteria Burkholderiales
Cluster7465	1.1e-05	0	Bacteria Proteobacteria Gammaproteobacteria Aeromonadales Aeromonadaceae Aeromonas
Cluster6739	1.1e-05	0	Bacteria Proteobacteria Alphaproteobacteria
Cluster380	1.1e-05	0	Bacteria Proteobacteria Alphaproteobacteria Rhizobiales Bradyrhizobiaceae Rhodopseudomonas
Cluster3970	1.1e-05	0	Bacteria Proteobacteria Gammaproteobacteria
Cluster3975	1.1e-05	0	Bacteria Proteobacteria Gammaproteobacteria Enterobacteriales Enterobacteriaceae Sodalis
Cluster3977	1.1e-05	0	Bacteria Proteobacteria Gammaproteobacteria Enterobacteriales Enterobacteriaceae Sodalis
Cluster3978	1.1e-05	0	Bacteria Proteobacteria Gammaproteobacteria Enterobacteriales Enterobacteriaceae Citrobacter
Cluster3608	1.1e-05	0	Bacteria Firmicutes Bacilli Bacillales Alicyclobacillaceae Alicyclobacillus
Cluster5723	1.1e-05	0	Bacteria Proteobacteria Gammaproteobacteria Enterobacteriales Enterobacteriaceae Hafnia
Cluster2034	1.1e-05	0	Bacteria Proteobacteria Alphaproteobacteria Rhizobiales Bradyrhizobiaceae Rhodopseudomonas
Cluster6809	1.1e-05	0	Bacteria Bacteroidetes Flavobacteria Flavobacteriales Flavobacteriaceae
Cluster3385	1.1e-05	0	Bacteria Proteobacteria Gammaproteobacteria Enterobacteriales Enterobacteriaceae Thorsellia
Cluster8454	1.1e-05	0	Bacteria Proteobacteria Gammaproteobacteria Oceanospirillales
Cluster5178	1.1e-05	0	Bacteria Firmicutes Clostridia Clostridiales Peptostreptococcaceae Sporacetigenium
Cluster5172	1.1e-05	0	Bacteria Bacteroidetes Bacteroidia Bacteroidales Porphyromonadaceae Proteiniphilum
Cluster5174	1.1e-05	0	Bacteria Bacteroidetes Flavobacteria Flavobacteriales Flavobacteriaceae Empedobacter
Cluster5358	1.1e-05	0	Bacteria Firmicutes Clostridia Clostridiales Lachnospiraceae Syntrophococcus
Cluster5357	1.1e-05	0	Bacteria Proteobacteria Gammaproteobacteria Gammaproteobacteria_incertae_sedis Sedimenticola
Cluster5354	1.1e-05	0	Bacteria Actinobacteria Actinobacteria Acidimicrobiales Acidimicrobiaceae Ferrithrix
Cluster5352	1.1e-05	0	Bacteria Proteobacteria Alphaproteobacteria Rhizobiales Bradyrhizobiaceae Bradyrhizobium
Cluster5350	1.1e-05	0	Bacteria Proteobacteria Betaproteobacteria Burkholderiales Comamonadaceae Ottowia
Cluster5351	1.1e-05	0	Bacteria Actinobacteria Actinobacteria Actinomycetales Actinosynnemataceae Lentzea
Cluster4404	1.1e-05	0	Bacteria Proteobacteria Gammaproteobacteria Enterobacteriales Enterobacteriaceae
Cluster6476	1.1e-05	0	Bacteria Proteobacteria Alphaproteobacteria Rhizobiales Phyllobacteriaceae
Cluster6474	1.1e-05	0	Bacteria Proteobacteria Gammaproteobacteria
Cluster6479	1.1e-05	0	Bacteria Bacteroidetes Flavobacteria Flavobacteriales Flavobacteriaceae Chryseobacterium
Cluster7190	1.1e-05	0	Bacteria Firmicutes Bacilli Bacillales Bacillaceae
Cluster6866	1.1e-05	0	Bacteria Actinobacteria Actinobacteria Actinomycetales Nocardiopsaceae Nocardiopsis
Cluster6860	1.1e-05	0	Bacteria Actinobacteria Actinobacteria Actinomycetales Actinosynnemataceae Lentzea
Cluster6862	1.1e-05	0	Bacteria Proteobacteria Gammaproteobacteria Enterobacteriales Enterobacteriaceae Citrobacter
Cluster6719	1.1e-05	0	Bacteria Bacteroidetes Flavobacteria Flavobacteriales Flavobacteriaceae Chryseobacterium
Cluster6710	1.1e-05	0	Bacteria Firmicutes Bacilli Bacillales Planococcaceae
Cluster6716	1.1e-05	0	Bacteria Firmicutes Bacilli Bacillales Bacillaceae Vulcanibacillus
Cluster3628	1.1e-05	0	Bacteria Firmicutes Bacilli Bacillales Alicyclobacillaceae Alicyclobacillus
Cluster3624	1.1e-05	0	Bacteria Firmicutes Erysipelotrichi Erysipelotrichales Erysipelotrichaceae
Cluster3994	1.1e-05	0	Bacteria Proteobacteria Gammaproteobacteria Enterobacteriales Enterobacteriaceae Hafnia
Cluster3622	1.1e-05	0	Bacteria Firmicutes Bacilli Bacillales Staphylococcaceae Staphylococcus
Cluster3623	1.1e-05	0	Bacteria Bacteroidetes Flavobacteria Flavobacteriales Flavobacteriaceae Chryseobacterium
Cluster4164	1.1e-05	0	Bacteria Firmicutes Erysipelotrichi Erysipelotrichales Erysipelotrichaceae Turicibacter
Cluster4161	1.1e-05	0	Bacteria Proteobacteria Alphaproteobacteria Rhizobiales Bradyrhizobiaceae Bradyrhizobium
Cluster6102	1.1e-05	0	Bacteria Proteobacteria Alphaproteobacteria Rhodospirillales Rhodospirillaceae Rhodocista
Cluster5151	1.1e-05	0	Bacteria Firmicutes Bacilli Bacillales Paenibacillaceae Paenibacillus
Cluster5157	1.1e-05	0	Bacteria Bacteroidetes Flavobacteria Flavobacteriales Flavobacteriaceae Empedobacter
Cluster5376	1.1e-05	0	Bacteria Proteobacteria Alphaproteobacteria Rhizobiales Bradyrhizobiaceae Bradyrhizobium
Cluster5377	1.1e-05	0	Bacteria Proteobacteria Betaproteobacteria Burkholderiales Burkholderiaceae Chitinimonas
Cluster5371	1.1e-05	0	Bacteria Actinobacteria Actinobacteria Actinomycetales Actinosynnemataceae Lentzea
Cluster5372	1.1e-05	0	Bacteria Proteobacteria Gammaproteobacteria Oceanospirillales Oceanospirillaceae Bermanella
Cluster5373	1.1e-05	0	Bacteria Firmicutes Erysipelotrichi Erysipelotrichales Erysipelotrichaceae Turicibacter
Cluster5378	1.1e-05	0	Bacteria Proteobacteria Gammaproteobacteria Thiotrichales Thiotrichales_incertae_sedis Fangia
Cluster5379	1.1e-05	0	Bacteria Firmicutes
Cluster4685	1.1e-05	0	Bacteria Proteobacteria Alphaproteobacteria Rhodospirillales Rhodospirillaceae Rhodocista
Cluster4680	1.1e-05	0	Bacteria Firmicutes Bacilli Bacillales
Cluster4688	1.1e-05	0	Bacteria Firmicutes Bacilli Bacillales Bacillaceae Aquisalibacillus
Cluster5489	1.1e-05	0	Bacteria Firmicutes Bacilli Bacillales Bacillaceae Sediminibacillus
Cluster5483	1.1e-05	0	Bacteria Firmicutes Erysipelotrichi Erysipelotrichales Erysipelotrichaceae Turicibacter
Cluster5481	1.1e-05	0	Bacteria Proteobacteria Alphaproteobacteria Rhodospirillales Acetobacteraceae Acidomonas
Cluster5487	1.1e-05	0	Bacteria Actinobacteria Actinobacteria Actinomycetales Actinosynnemataceae Lentzea
Cluster5484	1.1e-05	0	Bacteria Proteobacteria Gammaproteobacteria Pseudomonadales Moraxellaceae Alkanindiges
Cluster4420	1.1e-05	0	Bacteria Proteobacteria Gammaproteobacteria
Cluster4426	1.1e-05	0	Bacteria Proteobacteria Gammaproteobacteria
Cluster3648	1.1e-05	0	Bacteria Proteobacteria Gammaproteobacteria Chromatiales Chromatiaceae Nitrosococcus
Cluster3646	1.1e-05	0	Bacteria Proteobacteria Alphaproteobacteria Rhizobiales Methylobacteriaceae Methylobacterium
Cluster5763	1.1e-05	0	Bacteria Proteobacteria Alphaproteobacteria Rhodospirillales Acetobacteraceae Acidisphaera
Cluster5761	1.1e-05	0	Bacteria Proteobacteria Alphaproteobacteria Rhizobiales Bradyrhizobiaceae Bradyrhizobium
Cluster5765	1.1e-05	0	Bacteria Firmicutes Clostridia Clostridiales Peptostreptococcaceae Sporacetigenium
Cluster3429	1.1e-05	0	Bacteria Bacteroidetes Sphingobacteria Sphingobacteriales Rhodothermaceae Rhodothermus
Cluster2598	1.1e-05	0	Bacteria Firmicutes Bacilli Bacillales Bacillaceae Aquisalibacillus
Cluster2773	1.1e-05	0	Bacteria Synergistetes Synergistia Synergistales Synergistaceae Anaerobaculum
Cluster6671	1.1e-05	0	Bacteria Proteobacteria Gammaproteobacteria
Cluster4446	1.1e-05	0	Bacteria Proteobacteria Gammaproteobacteria Enterobacteriales Enterobacteriaceae Citrobacter
Cluster15	1.1e-05	0	Bacteria Firmicutes Bacilli Bacillales Caryophanaceae Caryophanon
Cluster17	1.1e-05	0	Bacteria Firmicutes Bacilli Bacillales Planococcaceae Bhargavaea
Cluster6109	1.1e-05	0	Bacteria Proteobacteria Alphaproteobacteria Rhizobiales Bradyrhizobiaceae Bradyrhizobium
Cluster5813	1.1e-05	0	Bacteria Firmicutes Bacilli Bacillales Caryophanaceae Caryophanon
Cluster5812	1.1e-05	0	Bacteria Firmicutes Bacilli Lactobacillales Aerococcaceae Abiotrophia
Cluster344	1.1e-05	0	Bacteria Proteobacteria Alphaproteobacteria Rhizobiales Bradyrhizobiaceae Bosea
Cluster3348	1.1e-05	0	Bacteria Proteobacteria Alphaproteobacteria Rhizobiales Bradyrhizobiaceae Agromonas
Cluster6332	1.1e-05	0	Bacteria Proteobacteria Alphaproteobacteria Rhizobiales Bradyrhizobiaceae Bradyrhizobium
Cluster7427	1.1e-05	0	Bacteria Proteobacteria Gammaproteobacteria
Cluster6842	1.1e-05	0	Bacteria Nitrospira Nitrospira Nitrospirales Nitrospiraceae Nitrospira
Cluster6841	1.1e-05	0	Bacteria Proteobacteria Gammaproteobacteria Chromatiales Ectothiorhodospiraceae Arhodomonas
Cluster6844	1.1e-05	0	Bacteria Proteobacteria Alphaproteobacteria Rhizobiales Methylobacteriaceae Methylobacterium
Cluster6594	1.1e-05	0	Bacteria Firmicutes Bacilli
Cluster6596	1.1e-05	0	Bacteria
Cluster6591	1.1e-05	0	Bacteria Verrucomicrobia Subdivision5 Subdivision5_genera_incertae_sedis
Cluster6592	1.1e-05	0	Bacteria Actinobacteria Actinobacteria Actinomycetales Actinomycetaceae Actinomyces
Cluster176	1.1e-05	0	Bacteria Firmicutes Bacilli Bacillales
Cluster178	1.1e-05	0	Bacteria Bacteroidetes Flavobacteria Flavobacteriales Flavobacteriaceae
Cluster5240	1.1e-05	0	Bacteria Proteobacteria Gammaproteobacteria Chromatiales Ectothiorhodospiraceae Aquisalimonas
Cluster6436	1.1e-05	0	Bacteria Proteobacteria Gammaproteobacteria
Cluster4800	1.1e-05	0	Bacteria Proteobacteria Gammaproteobacteria Pseudomonadales Moraxellaceae Alkanindiges
Cluster4802	1.1e-05	0	Bacteria Proteobacteria Gammaproteobacteria Enterobacteriales Enterobacteriaceae Thorsellia
Cluster4805	1.1e-05	0	Bacteria Firmicutes Clostridia Clostridiales Incertae Family
Cluster4804	1.1e-05	0	Bacteria Firmicutes Clostridia Clostridiales Peptococcaceae Desulfitibacter
Cluster4807	1.1e-05	0	Bacteria Firmicutes Erysipelotrichi Erysipelotrichales Erysipelotrichaceae Turicibacter
Cluster4808	1.1e-05	0	Bacteria Proteobacteria Gammaproteobacteria Enterobacteriales Enterobacteriaceae Thorsellia
Cluster5312	1.1e-05	0	Bacteria Proteobacteria Gammaproteobacteria Chromatiales Ectothiorhodospiraceae Aquisalimonas
Cluster5310	1.1e-05	0	Bacteria Firmicutes Bacilli Bacillales Bacillales_incertae_sedis Pullulanibacillus
Cluster5316	1.1e-05	0	Bacteria Proteobacteria Gammaproteobacteria Pseudomonadales Moraxellaceae Alkanindiges
Cluster5317	1.1e-05	0	Bacteria Proteobacteria Gammaproteobacteria Pseudomonadales Moraxellaceae Alkanindiges
Cluster5314	1.1e-05	0	Bacteria Firmicutes Bacilli Bacillales Bacillaceae Ureibacillus
Cluster5315	1.1e-05	0	Bacteria Proteobacteria Alphaproteobacteria Rhodospirillales Rhodospirillaceae Marispirillum
Cluster6130	1.1e-05	0	Bacteria Proteobacteria Alphaproteobacteria Rhodobacterales Rhodobacteraceae
Cluster4377	1.1e-05	0	Bacteria Firmicutes Clostridia Clostridiales Peptococcaceae Desulfurispora
Cluster4374	1.1e-05	0	Bacteria Proteobacteria Gammaproteobacteria Pseudomonadales Pseudomonadaceae Pseudomonas
Cluster4373	1.1e-05	0	Bacteria Firmicutes Bacilli Bacillales Planococcaceae Bhargavaea
Cluster562	1.1e-05	0	Bacteria Proteobacteria Alphaproteobacteria Rhizobiales Bradyrhizobiaceae Rhodopseudomonas
Cluster565	1.1e-05	0	Bacteria Actinobacteria Actinobacteria Actinomycetales
Cluster569	1.1e-05	0	Bacteria Proteobacteria Gammaproteobacteria Aeromonadales Aeromonadaceae Aeromonas
Cluster1163	1.1e-05	0	Bacteria Proteobacteria Gammaproteobacteria Xanthomonadales Xanthomonadaceae Stenotrophomonas
Cluster6124	1.1e-05	0	Bacteria Firmicutes Bacilli Lactobacillales Carnobacteriaceae Dolosigranulum
Cluster1166	1.1e-05	0	Bacteria Bacteroidetes Bacteroidia Bacteroidales Prevotellaceae Prevotella
Cluster173	1.1e-05	0	Bacteria Actinobacteria Actinobacteria Acidimicrobiales Acidimicrobiaceae Ferrithrix
Cluster2374	1.1e-05	0	Bacteria Firmicutes Erysipelotrichi Erysipelotrichales Erysipelotrichaceae Turicibacter
Cluster2209	1.1e-05	0	Bacteria Bacteroidetes Sphingobacteria Sphingobacteriales Sphingobacteriaceae Olivibacter
Cluster2201	1.1e-05	0	Bacteria Proteobacteria Gammaproteobacteria Enterobacteriales Enterobacteriaceae Thorsellia
Cluster3667	1.1e-05	0	Bacteria Firmicutes
Cluster4128	1.1e-05	0	Bacteria Firmicutes Bacilli Lactobacillales Enterococcaceae Pilibacter
Cluster4129	1.1e-05	0	Bacteria Firmicutes Bacilli Bacillales Alicyclobacillaceae Alicyclobacillus
Cluster4122	1.1e-05	0	Bacteria Firmicutes Bacilli Bacillales Alicyclobacillaceae Alicyclobacillus
Cluster4120	1.1e-05	0	Bacteria Proteobacteria Gammaproteobacteria Enterobacteriales Enterobacteriaceae Thorsellia
Cluster3401	1.1e-05	0	Bacteria Firmicutes Bacilli
Cluster5837	1.1e-05	0	Bacteria
Cluster5835	1.1e-05	0	Bacteria Proteobacteria Alphaproteobacteria
Cluster3892	1.1e-05	0	Bacteria Proteobacteria Gammaproteobacteria Chromatiales Ectothiorhodospiraceae Aquisalimonas
Cluster3896	1.1e-05	0	Bacteria Proteobacteria Gammaproteobacteria Pseudomonadales Moraxellaceae Alkanindiges
Cluster970	1.1e-05	0	Bacteria Proteobacteria Gammaproteobacteria
Cluster977	1.1e-05	0	Bacteria Actinobacteria Actinobacteria Actinomycetales Kineosporiaceae Quadrisphaera
Cluster3329	1.1e-05	0	Bacteria Firmicutes Bacilli Lactobacillales Lactobacillaceae Lactobacillus
Cluster6314	1.1e-05	0	Bacteria Firmicutes Bacilli Bacillales Alicyclobacillaceae Alicyclobacillus
Cluster6313	1.1e-05	0	Bacteria Proteobacteria Gammaproteobacteria Enterobacteriales Enterobacteriaceae Citrobacter
Cluster6310	1.1e-05	0	Bacteria Proteobacteria Gammaproteobacteria Pseudomonadales Moraxellaceae
Cluster4314	1.1e-05	0	Bacteria Firmicutes Bacilli Lactobacillales Aerococcaceae Abiotrophia
Cluster540	1.1e-05	0	Bacteria Actinobacteria Actinobacteria Actinomycetales
Cluster6411	1.1e-05	0	Bacteria Firmicutes Bacilli Bacillales
Cluster6141	1.1e-05	0	Bacteria Firmicutes Clostridia Clostridiales Veillonellaceae Allisonella
Cluster6419	1.1e-05	0	Bacteria Proteobacteria Gammaproteobacteria Enterobacteriales Enterobacteriaceae Dickeya
Cluster6836	1.1e-05	0	Bacteria
Cluster5998	1.1e-05	0	Bacteria Firmicutes Bacilli Lactobacillales Lactobacillaceae Lactobacillus
Cluster6831	1.1e-05	0	Bacteria Proteobacteria Gammaproteobacteria Gammaproteobacteria_incertae_sedis Sedimenticola
Cluster5194	1.1e-05	0	Bacteria Firmicutes Clostridia Clostridiales Peptococcaceae Desulfitibacter
Cluster5195	1.1e-05	0	Bacteria Actinobacteria Actinobacteria Solirubrobacterales Patulibacteraceae Patulibacter
Cluster5196	1.1e-05	0	Bacteria Proteobacteria Alphaproteobacteria Rhizobiales Aurantimonadaceae Fulvimarina
Cluster5197	1.1e-05	0	Bacteria Proteobacteria Alphaproteobacteria Rhodospirillales Rhodospirillaceae Rhodospira
Cluster5191	1.1e-05	0	Bacteria Bacteroidetes Sphingobacteria Sphingobacteriales Saprospiraceae Haliscomenobacter
Cluster5192	1.1e-05	0	Bacteria Proteobacteria Alphaproteobacteria Rhodobacterales Rhodobacteraceae Tateyamaria
Cluster5198	1.1e-05	0	Bacteria Proteobacteria Betaproteobacteria Neisseriales Neisseriaceae Aquaspirillum
Cluster5199	1.1e-05	0	Bacteria Proteobacteria Alphaproteobacteria Rhodobacterales Rhodobacteraceae Albidovulum
Cluster4827	1.1e-05	0	Bacteria Proteobacteria Betaproteobacteria Neisseriales Neisseriaceae Aquaspirillum
Cluster4826	1.1e-05	0	Bacteria Proteobacteria Alphaproteobacteria Rhizobiales Bradyrhizobiaceae Bradyrhizobium
Cluster4823	1.1e-05	0	Bacteria Proteobacteria Alphaproteobacteria Rhizobiales Xanthobacteraceae Azorhizobium
Cluster4822	1.1e-05	0	Bacteria Proteobacteria Alphaproteobacteria Rhodospirillales Rhodospirillaceae Telmatospirillum
Cluster4821	1.1e-05	0	Bacteria Proteobacteria Alphaproteobacteria Rhodobacterales Rhodobacteraceae Oceanibulbus
Cluster4820	1.1e-05	0	Bacteria Firmicutes Clostridia Clostridiales Veillonellaceae Propionispora
Cluster5339	1.1e-05	0	Bacteria Firmicutes Bacilli Bacillales Bacillaceae Salsuginibacillus
Cluster5331	1.1e-05	0	Bacteria Proteobacteria Gammaproteobacteria Enterobacteriales Enterobacteriaceae Thorsellia
Cluster5334	1.1e-05	0	Bacteria Actinobacteria Actinobacteria Actinomycetales Micromonosporaceae Hamadaea
Cluster5335	1.1e-05	0	Bacteria Proteobacteria Alphaproteobacteria Rhodospirillales Rhodospirillaceae Rhodospira
Cluster5336	1.1e-05	0	Bacteria Firmicutes Clostridia Clostridiales Peptococcaceae Desulfitibacter
Cluster5441	1.1e-05	0	Bacteria Proteobacteria Alphaproteobacteria Rhizobiales Methylocystaceae Pleomorphomonas
Cluster5907	1.1e-05	0	Bacteria Firmicutes Bacilli Bacillales Caryophanaceae Caryophanon
Cluster2418	1.1e-05	0	Bacteria Proteobacteria Gammaproteobacteria Aeromonadales Aeromonadaceae Aeromonas
Cluster2223	1.1e-05	0	Bacteria Actinobacteria Actinobacteria Acidimicrobiales Acidimicrobiaceae Ferrithrix
Cluster4108	1.1e-05	0	Bacteria Firmicutes Bacilli Bacillales Sporolactobacillaceae Sinobaca
Cluster308	1.1e-05	0	Bacteria Bacteroidetes Flavobacteria Flavobacteriales Flavobacteriaceae
Cluster3689	1.1e-05	0	Bacteria Proteobacteria Gammaproteobacteria Enterobacteriales Enterobacteriaceae Hafnia
Cluster3681	1.1e-05	0	Bacteria Proteobacteria
Cluster1069	1.1e-05	0	Bacteria Firmicutes Bacilli
Cluster1064	1.1e-05	0	Bacteria Proteobacteria Alphaproteobacteria Rhodobacterales Rhodobacteraceae Oceanicola
Cluster5859	1.1e-05	0	Bacteria Proteobacteria Alphaproteobacteria Rhizobiales Bradyrhizobiaceae Rhodopseudomonas
Cluster5857	1.1e-05	0	Bacteria Proteobacteria Alphaproteobacteria Rhizobiales Bradyrhizobiaceae Bradyrhizobium
Cluster4101	1.1e-05	0	Bacteria Firmicutes Bacilli Lactobacillales Streptococcaceae Streptococcus
Cluster7681	1.1e-05	0	Bacteria Actinobacteria Actinobacteria Actinomycetales Micrococcaceae
Cluster6081	1.1e-05	0	Bacteria Firmicutes Erysipelotrichi Erysipelotrichales Erysipelotrichaceae Catenibacterium
Cluster955	1.1e-05	0	Bacteria Proteobacteria Alphaproteobacteria Rhizobiales Bradyrhizobiaceae Rhodopseudomonas
Cluster489	1.1e-05	0	Bacteria Actinobacteria Actinobacteria Actinomycetales
Cluster4330	1.1e-05	0	Bacteria Firmicutes Bacilli
Cluster4337	1.1e-05	0	Bacteria Actinobacteria Actinobacteria Actinomycetales
Cluster3872	1.1e-05	0	Bacteria Proteobacteria Gammaproteobacteria Xanthomonadales Xanthomonadaceae Stenotrophomonas
Cluster135	1.1e-05	0	Bacteria Firmicutes Bacilli Bacillales Planococcaceae Bhargavaea
Cluster136	1.1e-05	0	Bacteria Firmicutes Bacilli Bacillales Bacillaceae Ureibacillus
Cluster137	1.1e-05	0	Bacteria Firmicutes Bacilli Lactobacillales Aerococcaceae Abiotrophia
Cluster130	1.1e-05	0	Bacteria Proteobacteria Gammaproteobacteria Enterobacteriales Enterobacteriaceae
Cluster131	1.1e-05	0	Bacteria Firmicutes Bacilli Bacillales Thermoactinomycetaceae Planifilum
Cluster5665	1.1e-05	0	Bacteria Proteobacteria Alphaproteobacteria Rhodospirillales Acetobacteraceae Swaminathania
Cluster5845	1.1e-05	0	Bacteria Bacteroidetes Flavobacteria Flavobacteriales Flavobacteriaceae
Cluster4845	1.1e-05	0	Bacteria Proteobacteria Alphaproteobacteria Rhodobacterales Rhodobacteraceae Marivita
Cluster4844	1.1e-05	0	Bacteria Bacteroidetes Sphingobacteria Sphingobacteriales Rhodothermaceae Rhodothermus
Cluster4841	1.1e-05	0	Bacteria Proteobacteria Alphaproteobacteria Rhizobiales
Cluster4840	1.1e-05	0	Bacteria Proteobacteria Alphaproteobacteria Rhizobiales Phyllobacteriaceae Hoeflea
Cluster4843	1.1e-05	0	Bacteria Proteobacteria Gammaproteobacteria Pseudomonadales Moraxellaceae Alkanindiges
Cluster4842	1.1e-05	0	Bacteria Firmicutes Bacilli Lactobacillales Enterococcaceae Pilibacter
Cluster4849	1.1e-05	0	Bacteria Firmicutes Clostridia Clostridiales Incertae Family
Cluster5464	1.1e-05	0	Bacteria Firmicutes Bacilli Lactobacillales Aerococcaceae Abiotrophia
Cluster5465	1.1e-05	0	Bacteria Firmicutes Bacilli
Cluster5466	1.1e-05	0	Bacteria Proteobacteria Gammaproteobacteria Pasteurellales Pasteurellaceae Mannheimia
Cluster5467	1.1e-05	0	Bacteria Firmicutes Bacilli Bacillales Caryophanaceae Caryophanon
Cluster5461	1.1e-05	0	Bacteria Firmicutes Erysipelotrichi Erysipelotrichales Erysipelotrichaceae Turicibacter
Cluster5463	1.1e-05	0	Bacteria Actinobacteria Actinobacteria Bifidobacteriales Bifidobacteriaceae Bifidobacterium
Cluster5468	1.1e-05	0	Bacteria Firmicutes Clostridia Clostridiales Ruminococcaceae Hydrogenoanaerobacterium
Cluster5469	1.1e-05	0	Bacteria Proteobacteria Alphaproteobacteria Caulobacterales Caulobacteraceae Caulobacter
Cluster4596	1.1e-05	0	Bacteria Bacteroidetes Flavobacteria Flavobacteriales Flavobacteriaceae Chryseobacterium
Cluster4594	1.1e-05	0	Bacteria Firmicutes Clostridia Clostridiales Syntrophomonadaceae Syntrophothermus
Cluster5330	1.1e-05	0	Bacteria Firmicutes Erysipelotrichi Erysipelotrichales Erysipelotrichaceae Turicibacter
Cluster5447	1.1e-05	0	Bacteria Firmicutes Erysipelotrichi Erysipelotrichales Erysipelotrichaceae Erysipelothrix
Cluster5333	1.1e-05	0	Bacteria Firmicutes Clostridia Clostridiales Peptococcaceae Desulfitibacter
Cluster5442	1.1e-05	0	Bacteria Firmicutes Bacilli Bacillales Planococcaceae Bhargavaea
Cluster5337	1.1e-05	0	Bacteria Nitrospira Nitrospira Nitrospirales Nitrospiraceae Nitrospira
Cluster4290	1.1e-05	0	Bacteria Firmicutes Bacilli Lactobacillales Carnobacteriaceae Dolosigranulum
Cluster4291	1.1e-05	0	Bacteria Actinobacteria Actinobacteria Actinomycetales Actinosynnemataceae Actinokineospora
Cluster4295	1.1e-05	0	Bacteria Proteobacteria Gammaproteobacteria Cardiobacteriales Cardiobacteriaceae Dichelobacter
Cluster4424	1.1e-05	0	Bacteria Bacteroidetes Flavobacteria Flavobacteriales Flavobacteriaceae Salinimicrobium
Cluster3446	1.1e-05	0	Bacteria Firmicutes Bacilli Lactobacillales Streptococcaceae Streptococcus
Cluster5790	1.1e-05	0	Bacteria Actinobacteria Actinobacteria Actinomycetales Actinosynnemataceae Lentzea
Cluster2247	1.1e-05	0	Bacteria Proteobacteria Gammaproteobacteria
Cluster6667	1.1e-05	0	Bacteria Proteobacteria Gammaproteobacteria
Cluster6162	1.1e-05	0	Bacteria Proteobacteria Gammaproteobacteria Gammaproteobacteria_incertae_sedis Sedimenticola
Cluster6166	1.1e-05	0	Bacteria Firmicutes Bacilli
Cluster6358	1.1e-05	0	Bacteria Actinobacteria Actinobacteria Actinomycetales
Cluster4422	1.1e-05	0	Bacteria Actinobacteria Actinobacteria Actinomycetales Micrococcaceae Renibacterium
Cluster5992	1.1e-05	0	Bacteria Proteobacteria Betaproteobacteria Nitrosomonadales Nitrosomonadaceae Nitrosospira
Cluster151	1.1e-05	0	Bacteria Bacteroidetes Flavobacteria Flavobacteriales Flavobacteriaceae Riemerella
Cluster5877	1.1e-05	0	Bacteria Proteobacteria Gammaproteobacteria Oceanospirillales Oceanospirillaceae Bermanella
Cluster320	1.1e-05	0	Bacteria Proteobacteria Alphaproteobacteria Rhizobiales Bradyrhizobiaceae Rhodopseudomonas
Cluster322	1.1e-05	0	Bacteria Proteobacteria Gammaproteobacteria Xanthomonadales Xanthomonadaceae Stenotrophomonas
Cluster5495	1.1e-05	0	Bacteria Firmicutes Clostridia Clostridiales Peptococcaceae Cryptanaerobacter
Cluster5497	1.1e-05	0	Bacteria Firmicutes Erysipelotrichi Erysipelotrichales Erysipelotrichaceae Turicibacter
Cluster2181	1.1e-05	0	Bacteria Proteobacteria Alphaproteobacteria Rhizobiales Bradyrhizobiaceae
Cluster5493	1.1e-05	0	Bacteria Firmicutes Clostridia Clostridiales Peptococcaceae Desulfitibacter
Cluster6355	1.1e-05	0	Bacteria Proteobacteria Gammaproteobacteria Xanthomonadales Xanthomonadaceae Stenotrophomonas
Cluster113	1.1e-05	0	Bacteria Proteobacteria Gammaproteobacteria Pasteurellales Pasteurellaceae Aggregatibacter
Cluster114	1.1e-05	0	Bacteria Proteobacteria Alphaproteobacteria Rhizobiales Bradyrhizobiaceae Bradyrhizobium
Cluster118	1.1e-05	0	Bacteria Firmicutes Bacilli Bacillales Alicyclobacillaceae Alicyclobacillus
Cluster5253	1.1e-05	0	Bacteria Proteobacteria Alphaproteobacteria Rhizobiales
Cluster1883	1.1e-05	0	Bacteria Proteobacteria Alphaproteobacteria Rhizobiales
Cluster5250	1.1e-05	0	Bacteria Firmicutes Clostridia Clostridiales Peptococcaceae Desulfitibacter
Cluster4713	1.1e-05	0	Bacteria Firmicutes Clostridia Clostridiales Peptococcaceae Desulfitibacter
Cluster4867	1.1e-05	0	Bacteria Firmicutes Bacilli Bacillales
Cluster4719	1.1e-05	0	Bacteria Proteobacteria Gammaproteobacteria Gammaproteobacteria_incertae_sedis Sedimenticola
Cluster4869	1.1e-05	0	Bacteria Tenericutes Mollicutes Anaeroplasmatales Anaeroplasmataceae Anaeroplasma
Cluster4868	1.1e-05	0	Bacteria Proteobacteria Gammaproteobacteria Enterobacteriales Enterobacteriaceae Hafnia
Cluster3723	1.1e-05	0	Bacteria Firmicutes Bacilli Lactobacillales Streptococcaceae Streptococcus
Cluster3727	1.1e-05	0	Bacteria Bacteroidetes Flavobacteria Flavobacteriales Flavobacteriaceae Tenacibaculum
Cluster3726	1.1e-05	0	Bacteria Proteobacteria Alphaproteobacteria Rhizobiales Bradyrhizobiaceae Rhodopseudomonas
Cluster5403	1.1e-05	0	Bacteria Proteobacteria Gammaproteobacteria Enterobacteriales Enterobacteriaceae Samsonia
Cluster5401	1.1e-05	0	Bacteria Proteobacteria Gammaproteobacteria Oceanospirillales Oceanospirillaceae Neptuniibacter
Cluster5406	1.1e-05	0	Bacteria Actinobacteria Actinobacteria Actinomycetales Pseudonocardiaceae Saccharomonospora
Cluster5407	1.1e-05	0	Bacteria Proteobacteria Gammaproteobacteria Alteromonadales Alteromonadaceae Marinobacter
Cluster5404	1.1e-05	0	Bacteria Firmicutes Erysipelotrichi Erysipelotrichales Erysipelotrichaceae Turicibacter
Cluster5405	1.1e-05	0	Bacteria Tenericutes Mollicutes Anaeroplasmatales Anaeroplasmataceae Anaeroplasma
Cluster6145	1.1e-05	0	Bacteria Firmicutes Erysipelotrichi Erysipelotrichales Erysipelotrichaceae Turicibacter
Cluster3856	1.1e-05	0	Bacteria Proteobacteria Alphaproteobacteria Rhodospirillales Acetobacteraceae Swaminathania
Cluster3852	1.1e-05	0	Bacteria Proteobacteria Alphaproteobacteria Rhizobiales Phyllobacteriaceae Aminobacter
Cluster3851	1.1e-05	0	Bacteria Actinobacteria Actinobacteria Actinomycetales Nakamurellaceae Humicoccus
Cluster5323	1.1e-05	0	Bacteria Proteobacteria Alphaproteobacteria Rhodobacterales Rhodobacteraceae Rubrimonas
Cluster5125	1.1e-05	0	Bacteria Tenericutes Mollicutes Anaeroplasmatales Anaeroplasmataceae Anaeroplasma
Cluster1406	1.1e-05	0	Bacteria Actinobacteria Actinobacteria Actinomycetales Tsukamurellaceae Tsukamurella
Cluster4	1.1e-05	0	Bacteria Firmicutes Bacilli Bacillales Alicyclobacillaceae Alicyclobacillus
Cluster5	1.1e-05	0	Bacteria Firmicutes Bacilli Bacillales
Cluster5226	1.1e-05	0	Bacteria Proteobacteria Gammaproteobacteria Oceanospirillales Halomonadaceae Modicisalibacter
Cluster5227	1.1e-05	0	Bacteria
Cluster7399	1.1e-05	0	Bacteria Bacteroidetes Sphingobacteria Sphingobacteriales Saprospiraceae Haliscomenobacter
Cluster6629	1.1e-05	0	Bacteria Firmicutes Bacilli Lactobacillales Lactobacillaceae Lactobacillus
Cluster6624	1.1e-05	0	Bacteria Firmicutes Bacilli
Cluster6623	1.1e-05	0	Bacteria Actinobacteria Actinobacteria Actinomycetales Micrococcaceae
Cluster6620	1.1e-05	0	Bacteria Firmicutes Bacilli Lactobacillales Aerococcaceae Abiotrophia
Cluster5221	1.1e-05	0	Bacteria Bacteroidetes Bacteroidia Bacteroidales Porphyromonadaceae Proteiniphilum
Cluster4278	1.1e-05	0	Bacteria Firmicutes Bacilli Bacillales Bacillaceae Aquisalibacillus
Cluster5243	1.1e-05	0	Bacteria Firmicutes Clostridia Clostridiales Clostridiaceae Oxobacter
Cluster5245	1.1e-05	0	Bacteria Proteobacteria Gammaproteobacteria Oceanospirillales Oceanospirillaceae Bermanella
Cluster5428	1.1e-05	0	Bacteria Firmicutes Bacilli Lactobacillales Aerococcaceae Abiotrophia
Cluster5420	1.1e-05	0	Bacteria Firmicutes Bacilli Bacillales Alicyclobacillaceae Alicyclobacillus
Cluster5421	1.1e-05	0	Bacteria Firmicutes Bacilli Bacillales
Cluster5422	1.1e-05	0	Bacteria Proteobacteria Gammaproteobacteria Oceanospirillales Oceanospirillaceae Bermanella
Cluster5423	1.1e-05	0	Bacteria Proteobacteria Gammaproteobacteria Oceanospirillales Oceanospirillaceae Bermanella
Cluster5424	1.1e-05	0	Bacteria Actinobacteria Actinobacteria Coriobacteriales Coriobacteriaceae Asaccharobacter
Cluster5425	1.1e-05	0	Bacteria Proteobacteria Alphaproteobacteria Rhodobacterales Rhodobacteraceae Pelagicola
Cluster5427	1.1e-05	0	Bacteria Proteobacteria Gammaproteobacteria Enterobacteriales Enterobacteriaceae Samsonia
Cluster5972	1.1e-05	0	Bacteria Proteobacteria Gammaproteobacteria Thiotrichales Piscirickettsiaceae Sulfurivirga
Cluster4081	1.1e-05	0	Bacteria Proteobacteria Gammaproteobacteria Pseudomonadales Moraxellaceae Enhydrobacter
Cluster1290	1.1e-05	0	Bacteria Proteobacteria Gammaproteobacteria Chromatiales Ectothiorhodospiraceae Aquisalimonas
Cluster4087	1.1e-05	0	Bacteria Firmicutes Bacilli
Cluster4089	1.1e-05	0	Bacteria Proteobacteria Gammaproteobacteria Pseudomonadales Moraxellaceae Enhydrobacter
Cluster3839	1.1e-05	0	Bacteria Proteobacteria Alphaproteobacteria Rhizobiales Bradyrhizobiaceae Bradyrhizobium
Cluster3835	1.1e-05	0	Bacteria Firmicutes Bacilli Bacillales Bacillaceae Saccharococcus
Cluster3831	1.1e-05	0	Bacteria Cyanobacteria Cyanobacteria Family 0.15
Cluster3833	1.1e-05	0	Bacteria Actinobacteria Actinobacteria Actinomycetales Micromonosporaceae Longispora
Cluster3832	1.1e-05	0	Bacteria Proteobacteria Alphaproteobacteria Rhizobiales Bradyrhizobiaceae Bradyrhizobium
Cluster6254	1.1e-05	0	Bacteria Proteobacteria Gammaproteobacteria Enterobacteriales Enterobacteriaceae
Cluster5027	1.1e-05	0	Bacteria Proteobacteria Gammaproteobacteria Gammaproteobacteria_incertae_sedis Sedimenticola
Cluster6250	1.1e-05	0	Bacteria Proteobacteria Gammaproteobacteria Pseudomonadales Moraxellaceae Enhydrobacter
Cluster5022	1.1e-05	0	Bacteria Bacteroidetes Bacteroidia Bacteroidales Bacteroidales_incertae_sedis Phocaeicola
Cluster6532	1.1e-05	0	Bacteria Proteobacteria Alphaproteobacteria Rhizobiales Phyllobacteriaceae Hoeflea
Cluster6530	1.1e-05	0	Bacteria Proteobacteria Gammaproteobacteria
Cluster5288	1.1e-05	0	Bacteria Firmicutes Clostridia Clostridiales Incertae Family
Cluster5935	1.1e-05	0	Bacteria Bacteroidetes Flavobacteria Flavobacteriales Flavobacteriaceae Riemerella
Cluster5933	1.1e-05	0	Bacteria Firmicutes Bacilli Lactobacillales Aerococcaceae Abiotrophia
Cluster281	1.1e-05	0	Bacteria Actinobacteria Actinobacteria Acidimicrobiales Acidimicrobiaceae Ferrithrix
Cluster4889	1.1e-05	0	Bacteria Firmicutes Clostridia Clostridiales Ruminococcaceae Sporobacter
Cluster4735	1.1e-05	0	Bacteria Proteobacteria Gammaproteobacteria Oceanospirillales Halomonadaceae Modicisalibacter
Cluster4882	1.1e-05	0	Bacteria Proteobacteria Gammaproteobacteria Alteromonadales Moritellaceae Paramoritella
Cluster4886	1.1e-05	0	Bacteria Firmicutes Bacilli Bacillales
Cluster3708	1.1e-05	0	Bacteria Proteobacteria Gammaproteobacteria Pseudomonadales Moraxellaceae Alkanindiges
Cluster3706	1.1e-05	0	Bacteria Proteobacteria Gammaproteobacteria Pseudomonadales Pseudomonadaceae Pseudomonas
Cluster4539	1.1e-05	0	Bacteria Proteobacteria Gammaproteobacteria Chromatiales Ectothiorhodospiraceae Aquisalimonas
Cluster4538	1.1e-05	0	Bacteria Proteobacteria Gammaproteobacteria Pseudomonadales Moraxellaceae Enhydrobacter
Cluster5322	1.1e-05	0	Bacteria Proteobacteria Gammaproteobacteria Xanthomonadales Xanthomonadaceae
Cluster4533	1.1e-05	0	Bacteria Firmicutes Bacilli Bacillales Paenibacillaceae Paenibacillus
Cluster5321	1.1e-05	0	Bacteria Proteobacteria Gammaproteobacteria Pasteurellales Pasteurellaceae Aggregatibacter
Cluster3819	1.1e-05	0	Bacteria Proteobacteria Gammaproteobacteria Oceanospirillales Halomonadaceae Cobetia
Cluster5327	1.1e-05	0	Bacteria Proteobacteria Alphaproteobacteria Rhizobiales Bradyrhizobiaceae Rhodopseudomonas
Cluster3816	1.1e-05	0	Bacteria Proteobacteria Gammaproteobacteria Xanthomonadales Xanthomonadaceae Stenotrophomonas
Cluster5457	1.1e-05	0	Bacteria Proteobacteria Alphaproteobacteria Rhodospirillales Rhodospirillaceae Rhodospira
Cluster5456	1.1e-05	0	Bacteria Proteobacteria Alphaproteobacteria Rhodobacterales Rhodobacteraceae Marivita
Cluster6647	1.1e-05	0	Bacteria Actinobacteria Actinobacteria Actinomycetales Micromonosporaceae Hamadaea
Cluster6640	1.1e-05	0	Bacteria Proteobacteria Gammaproteobacteria Enterobacteriales Enterobacteriaceae Hafnia
Cluster6023	1.1e-05	0	Bacteria Proteobacteria Betaproteobacteria Burkholderiales Oxalobacteraceae Herbaspirillum
Cluster1058	1.1e-05	0	Bacteria Proteobacteria Alphaproteobacteria Rhodobacterales Rhodobacteraceae
Cluster5008	1.1e-05	0	Bacteria Actinobacteria Actinobacteria Acidimicrobiales Acidimicrobiaceae Ferrithrix
Cluster4755	1.1e-05	0	Bacteria Proteobacteria Betaproteobacteria Neisseriales Neisseriaceae Microvirgula
Cluster4754	1.1e-05	0	Bacteria Firmicutes Erysipelotrichi Erysipelotrichales Erysipelotrichaceae Turicibacter
Cluster4757	1.1e-05	0	Bacteria Firmicutes Erysipelotrichi Erysipelotrichales Erysipelotrichaceae Turicibacter
Cluster4756	1.1e-05	0	Bacteria Firmicutes Bacilli Bacillales Paenibacillaceae Paenibacillus
Cluster4751	1.1e-05	0	Bacteria Proteobacteria Gammaproteobacteria Gammaproteobacteria_incertae_sedis Sedimenticola
Cluster4750	1.1e-05	0	Bacteria Proteobacteria Gammaproteobacteria Oceanospirillales Oceanospirillaceae Bermanella
Cluster4753	1.1e-05	0	Bacteria Proteobacteria Gammaproteobacteria Pseudomonadales Moraxellaceae Alkanindiges
Cluster4752	1.1e-05	0	Bacteria Proteobacteria Gammaproteobacteria Pasteurellales Pasteurellaceae Aggregatibacter
Cluster4759	1.1e-05	0	Bacteria Firmicutes Bacilli Bacillales Alicyclobacillaceae Alicyclobacillus
Cluster5911	1.1e-05	0	Bacteria Proteobacteria Alphaproteobacteria Rhizobiales Bradyrhizobiaceae Bradyrhizobium
Cluster3760	1.1e-05	0	Bacteria Firmicutes Clostridia Clostridiales Incertae Family
Cluster5003	1.1e-05	0	Bacteria Proteobacteria Gammaproteobacteria Pseudomonadales Moraxellaceae Alkanindiges
Cluster7538	1.1e-05	0	Bacteria Proteobacteria Betaproteobacteria Burkholderiales Alcaligenaceae Pusillimonas
Cluster7539	1.1e-05	0	Bacteria
Cluster7535	1.1e-05	0	Bacteria Proteobacteria Gammaproteobacteria Enterobacteriales Enterobacteriaceae
Cluster7537	1.1e-05	0	Bacteria Spirochaetes Spirochaetes Spirochaetales Leptospiraceae Leptonema
Cluster6661	1.1e-05	0	Bacteria Proteobacteria Alphaproteobacteria Rhizobiales Methylobacteriaceae Methylobacterium
Cluster4461	1.1e-05	0	Bacteria Firmicutes Bacilli Bacillales
Cluster407	1.1e-05	0	Bacteria Firmicutes Bacilli Bacillales Caryophanaceae Caryophanon
Cluster6001	1.1e-05	0	Bacteria Proteobacteria Gammaproteobacteria Pseudomonadales Moraxellaceae Enhydrobacter
Cluster6008	1.1e-05	0	Bacteria Firmicutes Bacilli Bacillales Bacillaceae Vulcanibacillus
Cluster745	1.1e-05	0	Bacteria Firmicutes Bacilli Bacillales Thermoactinomycetaceae Planifilum
Cluster5202	1.1e-05	0	Bacteria Proteobacteria Gammaproteobacteria Enterobacteriales Enterobacteriaceae Hafnia
Cluster5583	1.1e-05	0	Bacteria Firmicutes Bacilli Bacillales Alicyclobacillaceae Alicyclobacillus
Cluster4981	1.1e-05	0	Bacteria Proteobacteria Gammaproteobacteria Pseudomonadales Moraxellaceae Alkanindiges
Cluster4188	1.1e-05	0	Bacteria Proteobacteria Gammaproteobacteria Oceanospirillales Halomonadaceae Modicisalibacter
Cluster4189	1.1e-05	0	Bacteria Firmicutes Bacilli Bacillales
Cluster4180	1.1e-05	0	Bacteria Actinobacteria Actinobacteria Acidimicrobiales Acidimicrobiaceae Ferrithrix
Cluster4184	1.1e-05	0	Bacteria Firmicutes Bacilli Bacillales
Cluster4185	1.1e-05	0	Bacteria Bacteroidetes Flavobacteria Flavobacteriales Flavobacteriaceae Kaistella
Cluster2375	1.1e-05	0	Bacteria Proteobacteria Gammaproteobacteria Pasteurellales Pasteurellaceae
Cluster2378	1.1e-05	0	Bacteria Proteobacteria Alphaproteobacteria Rhizobiales Bradyrhizobiaceae
Cluster4233	1.1e-05	0	Bacteria Firmicutes Bacilli Lactobacillales Aerococcaceae Abiotrophia
Cluster4230	1.1e-05	0	Bacteria Proteobacteria Gammaproteobacteria Pseudomonadales Moraxellaceae Alkanindiges
Cluster4231	1.1e-05	0	Bacteria Proteobacteria Gammaproteobacteria Oceanospirillales Halomonadaceae Halomonas
Cluster4239	1.1e-05	0	Bacteria Proteobacteria Gammaproteobacteria Oceanospirillales Oceanospirillaceae Balneatrix
Cluster7276	1.1e-05	0	Bacteria Firmicutes Bacilli Lactobacillales Aerococcaceae Abiotrophia
Cluster6276	1.1e-05	0	Bacteria Proteobacteria Alphaproteobacteria
Cluster6277	1.1e-05	0	Bacteria Proteobacteria Gammaproteobacteria Chromatiales Chromatiaceae Nitrosococcus
Cluster5184	1.1e-05	0	Bacteria Proteobacteria Gammaproteobacteria Enterobacteriales Enterobacteriaceae Hafnia
Cluster5188	1.1e-05	0	Bacteria Firmicutes Bacilli Bacillales Thermoactinomycetaceae Planifilum
Cluster6498	1.1e-05	0	Bacteria Proteobacteria Gammaproteobacteria Pseudomonadales Moraxellaceae Alkanindiges
Cluster6490	1.1e-05	0	Bacteria Firmicutes Bacilli Bacillales Bacillales_incertae_sedis Pullulanibacillus
Cluster6491	1.1e-05	0	Bacteria Firmicutes Clostridia Clostridiales Incertae Family
Cluster6494	1.1e-05	0	Bacteria Proteobacteria Gammaproteobacteria Pasteurellales Pasteurellaceae Aggregatibacter
Cluster6496	1.1e-05	0	Bacteria Proteobacteria Gammaproteobacteria Pseudomonadales Moraxellaceae Acinetobacter
Cluster5007	1.1e-05	0	Bacteria Proteobacteria Alphaproteobacteria Rhizobiales Phyllobacteriaceae Pseudaminobacter
Cluster4775	1.1e-05	0	Bacteria Proteobacteria Gammaproteobacteria Alteromonadales Colwelliaceae Colwellia
Cluster4774	1.1e-05	0	Bacteria Actinobacteria Actinobacteria Actinomycetales Actinosynnemataceae Lentzea
Cluster4779	1.1e-05	0	Bacteria Proteobacteria Alphaproteobacteria Rhodobacterales Rhodobacteraceae Pelagicola
Cluster4778	1.1e-05	0	Bacteria Proteobacteria Alphaproteobacteria Rhodospirillales Acetobacteraceae Acidomonas
Cluster5794	1.1e-05	0	Bacteria Bacteroidetes Flavobacteria Flavobacteriales Flavobacteriaceae Kaistella
Cluster1894	1.1e-05	0	Bacteria Proteobacteria Betaproteobacteria Burkholderiales Alcaligenaceae Pusillimonas
Cluster3742	1.1e-05	0	Bacteria Proteobacteria Gammaproteobacteria Oceanospirillales Halomonadaceae Salicola
Cluster3745	1.1e-05	0	Bacteria Firmicutes Erysipelotrichi Erysipelotrichales Erysipelotrichaceae
Cluster3748	1.1e-05	0	Bacteria Proteobacteria Gammaproteobacteria Gammaproteobacteria_incertae_sedis Sedimenticola
Cluster1923	1.1e-05	0	Bacteria Firmicutes Bacilli Bacillales
Cluster3568	1.1e-05	0	Bacteria Proteobacteria Gammaproteobacteria Enterobacteriales Enterobacteriaceae Thorsellia
Cluster4770	1.1e-05	0	Bacteria Firmicutes Erysipelotrichi Erysipelotrichales Erysipelotrichaceae Turicibacter
Cluster4773	1.1e-05	0	Bacteria Firmicutes Bacilli Bacillales Bacillaceae Salsuginibacillus
Cluster4772	1.1e-05	0	Bacteria Proteobacteria Alphaproteobacteria Rhizobiales Bradyrhizobiaceae Bradyrhizobium
Cluster2353	1.1e-05	0	Bacteria Proteobacteria Gammaproteobacteria Enterobacteriales Enterobacteriaceae Thorsellia
Cluster2351	1.1e-05	0	Bacteria Proteobacteria Gammaproteobacteria Xanthomonadales Xanthomonadaceae Stenotrophomonas
Cluster4210	1.1e-05	0	Bacteria Firmicutes Bacilli Lactobacillales Aerococcaceae Abiotrophia
Cluster4212	1.1e-05	0	Bacteria Firmicutes Bacilli Bacillales Planococcaceae Bhargavaea
Cluster4214	1.1e-05	0	Bacteria Proteobacteria Gammaproteobacteria Oceanospirillales Oceanospirillaceae Bermanella
Cluster5028	1.1e-05	0	Bacteria Bacteroidetes Bacteroidia Bacteroidales Porphyromonadaceae Butyricimonas
Cluster5029	1.1e-05	0	Bacteria Actinobacteria Actinobacteria Actinomycetales Pseudonocardiaceae Saccharomonospora
Cluster1079	1.1e-05	0	Bacteria Firmicutes Erysipelotrichi Erysipelotrichales Erysipelotrichaceae Erysipelothrix
Cluster6681	1.1e-05	0	Bacteria Firmicutes Bacilli Lactobacillales Streptococcaceae Streptococcus
Cluster6680	1.1e-05	0	Bacteria Proteobacteria Gammaproteobacteria Xanthomonadales Xanthomonadaceae Stenotrophomonas
Cluster6683	1.1e-05	0	Bacteria Proteobacteria Gammaproteobacteria Oceanospirillales Oleiphilaceae Oleiphilus
Cluster6684	1.1e-05	0	Bacteria Proteobacteria Alphaproteobacteria Caulobacterales Hyphomonadaceae Maribaculum
Cluster7336	1.1e-05	0	Bacteria Proteobacteria Alphaproteobacteria Rickettsiales SAR11 Pelagibacter
Cluster6069	1.1e-05	0	Bacteria Firmicutes Bacilli Bacillales Caryophanaceae Caryophanon
Cluster6065	1.1e-05	0	Bacteria
Cluster4964	1.1e-05	0	Bacteria Proteobacteria Gammaproteobacteria
Cluster181	1.1e-05	0	Bacteria Proteobacteria Gammaproteobacteria Enterobacteriales Enterobacteriaceae Thorsellia
Cluster182	1.1e-05	0	Bacteria Proteobacteria Gammaproteobacteria Enterobacteriales Enterobacteriaceae Hafnia
Cluster7080	1.1e-05	0	Bacteria Firmicutes Clostridia Clostridiales Ruminococcaceae Butyricicoccus
Cluster5048	1.1e-05	0	Bacteria Firmicutes Erysipelotrichi Erysipelotrichales Erysipelotrichaceae Turicibacter
Cluster5042	1.1e-05	0	Bacteria Proteobacteria Alphaproteobacteria Rhizobiales Bradyrhizobiaceae Rhodopseudomonas
Cluster5040	1.1e-05	0	Bacteria Proteobacteria Gammaproteobacteria Enterobacteriales Enterobacteriaceae Hafnia
Cluster5041	1.1e-05	0	Bacteria Proteobacteria Gammaproteobacteria Enterobacteriales Enterobacteriaceae Thorsellia
Cluster5046	1.1e-05	0	Bacteria Firmicutes Clostridia Clostridiales Veillonellaceae Allisonella
Cluster5044	1.1e-05	0	Bacteria Firmicutes Clostridia Clostridiales Veillonellaceae Allisonella
Cluster5045	1.1e-05	0	Bacteria Firmicutes Erysipelotrichi Erysipelotrichales Erysipelotrichaceae Turicibacter
Cluster4799	1.1e-05	0	Bacteria Actinobacteria Actinobacteria Actinomycetales Micrococcaceae Renibacterium
Cluster4793	1.1e-05	0	Bacteria Firmicutes Clostridia Clostridiales Veillonellaceae Selenomonas
Cluster4795	1.1e-05	0	Bacteria Proteobacteria Gammaproteobacteria Aeromonadales Succinivibrionaceae Ruminobacter
Cluster4794	1.1e-05	0	Bacteria Firmicutes Bacilli Bacillales Bacillaceae Vulcanibacillus
Cluster4797	1.1e-05	0	Bacteria Bacteroidetes Flavobacteria Flavobacteriales Flavobacteriaceae Chryseobacterium
Cluster4796	1.1e-05	0	Bacteria Proteobacteria Gammaproteobacteria Pseudomonadales Moraxellaceae Alkanindiges
Cluster5958	1.1e-05	0	Bacteria Firmicutes Bacilli Bacillales Bacillaceae Salsuginibacillus
Cluster5224	1.1e-05	0	Archaea Euryarchaeota Thermoplasmata Thermoplasmatales Thermoplasmatales_incertae_sedis Thermogymnomonas
Cluster4575	1.1e-05	0	Bacteria Proteobacteria Alphaproteobacteria Rhizobiales Bradyrhizobiaceae Agromonas
Cluster4572	1.1e-05	0	Bacteria Proteobacteria Gammaproteobacteria Enterobacteriales Enterobacteriaceae Hafnia
Cluster220	1.1e-05	0	Bacteria Proteobacteria Gammaproteobacteria Pasteurellales Pasteurellaceae Aggregatibacter
Cluster5546	1.1e-05	0	Bacteria Firmicutes Bacilli Lactobacillales Enterococcaceae Pilibacter
Cluster5542	1.1e-05	0	Bacteria Actinobacteria Actinobacteria Actinomycetales Microbacteriaceae Microterricola
Cluster4498	1.1e-05	0	Bacteria Firmicutes Bacilli Bacillales Bacillaceae Aquisalibacillus
Cluster4499	1.1e-05	0	Bacteria Proteobacteria Gammaproteobacteria Aeromonadales Aeromonadaceae Aeromonas
Cluster4492	1.1e-05	0	Bacteria Cyanobacteria Cyanobacteria Family
Cluster4490	1.1e-05	0	Bacteria Firmicutes Bacilli Lactobacillales Lactobacillaceae Lactobacillus
Cluster4944	1.1e-05	0	Bacteria Firmicutes Bacilli Lactobacillales Lactobacillaceae Lactobacillus
Cluster4947	1.1e-05	0	Bacteria Firmicutes Bacilli Lactobacillales Lactobacillaceae Lactobacillus
Cluster4941	1.1e-05	0	Bacteria Firmicutes Bacilli Bacillales Bacillaceae Aquisalibacillus
Cluster5287	1.1e-05	0	Bacteria Proteobacteria Gammaproteobacteria
Cluster6232	1.1e-05	0	Bacteria Proteobacteria Alphaproteobacteria Rhizobiales Bradyrhizobiaceae Bradyrhizobium
Cluster6236	1.1e-05	0	Bacteria Firmicutes Bacilli Bacillales Planococcaceae Filibacter
Cluster6548	1.1e-05	0	Bacteria Firmicutes Bacilli Lactobacillales Lactobacillaceae Lactobacillus
Cluster6549	1.1e-05	0	Bacteria Firmicutes Bacilli Bacillales Staphylococcaceae Staphylococcus
Cluster6041	1.1e-05	0	Bacteria Proteobacteria Gammaproteobacteria Enterobacteriales Enterobacteriaceae Plesiomonas
Cluster765	1.1e-05	0	Bacteria Bacteroidetes Flavobacteria Flavobacteriales Flavobacteriaceae Riemerella
Cluster4637	1.1e-05	0	Bacteria Firmicutes Bacilli Lactobacillales Lactobacillaceae Lactobacillus
Cluster4635	1.1e-05	0	Bacteria Proteobacteria Alphaproteobacteria Rhodobacterales Rhodobacteraceae Pelagicola
Cluster4639	1.1e-05	0	Bacteria Bacteroidetes Flavobacteria Flavobacteriales Flavobacteriaceae Chryseobacterium
Cluster7315	1.1e-05	0	Bacteria Proteobacteria Alphaproteobacteria Rhizobiales Bradyrhizobiaceae Bradyrhizobium
Cluster7317	1.1e-05	0	Bacteria Firmicutes
Cluster2128	1.1e-05	0	Bacteria Firmicutes Bacilli Bacillales Bacillaceae
Cluster3525	1.1e-05	0	Bacteria Proteobacteria Gammaproteobacteria Pseudomonadales Moraxellaceae Enhydrobacter
Cluster1251	1.1e-05	0	Bacteria Firmicutes Bacilli Bacillales
Cluster5208	1.1e-05	0	Bacteria Actinobacteria Actinobacteria Acidimicrobiales Acidimicrobiaceae Acidimicrobium
Cluster5209	1.1e-05	0	Bacteria Proteobacteria Gammaproteobacteria Xanthomonadales Xanthomonadaceae Stenotrophomonas
Cluster5783	2.2e-05	0	Bacteria Firmicutes Bacilli Bacillales Paenibacillaceae Paenibacillus
Cluster180	2.2e-05	0	Bacteria Proteobacteria Gammaproteobacteria Pasteurellales Pasteurellaceae Aggregatibacter
Cluster2323	2.2e-05	0	Bacteria Proteobacteria Alphaproteobacteria Rhodospirillales Acetobacteraceae Swaminathania
Cluster2326	2.2e-05	0	Bacteria Proteobacteria Alphaproteobacteria Rhodospirillales Rhodospirillaceae Rhodospira
Cluster2324	2.2e-05	0	Bacteria Firmicutes Bacilli Bacillales Bacillaceae Aquisalibacillus
Cluster2325	2.2e-05	0	Bacteria Proteobacteria Alphaproteobacteria
Cluster4207	2.2e-05	0	Bacteria Firmicutes Bacilli Bacillales Alicyclobacillaceae Alicyclobacillus
Cluster7155	2.2e-05	0	Bacteria Firmicutes Bacilli Bacillales Bacillaceae Paraliobacillus
Cluster7329	2.2e-05	0	Bacteria Firmicutes Bacilli Lactobacillales Lactobacillaceae Lactobacillus
Cluster4016	2.2e-05	0	Bacteria Proteobacteria Gammaproteobacteria Enterobacteriales Enterobacteriaceae Serratia
Cluster3795	2.2e-05	0	Bacteria Firmicutes Bacilli Bacillales Alicyclobacillaceae Alicyclobacillus
Cluster3799	2.2e-05	0	Bacteria Proteobacteria Gammaproteobacteria Enterobacteriales Enterobacteriaceae
Cluster5051	2.2e-05	0	Bacteria Proteobacteria Alphaproteobacteria Rhodobacterales Rhodobacteraceae Roseivivax
Cluster4955	2.2e-05	0	Bacteria Firmicutes Bacilli Bacillales Bacillaceae Ureibacillus
Cluster4489	2.2e-05	0	Bacteria Bacteroidetes Flavobacteria Flavobacteriales Flavobacteriaceae Riemerella
Cluster6535	2.2e-05	0	Bacteria Proteobacteria Gammaproteobacteria Enterobacteriales Enterobacteriaceae
Cluster2308	2.2e-05	0	Bacteria Proteobacteria Gammaproteobacteria Pseudomonadales Moraxellaceae Alkanindiges
Cluster7795	2.2e-05	0	Bacteria Proteobacteria Gammaproteobacteria Enterobacteriales Enterobacteriaceae
Cluster5681	2.2e-05	0	Bacteria Proteobacteria Alphaproteobacteria Rhizobiales Methylobacteriaceae Methylobacterium
Cluster4620	2.2e-05	0	Bacteria Proteobacteria Gammaproteobacteria Enterobacteriales Enterobacteriaceae Citrobacter
Cluster3916	2.2e-05	0	Bacteria Firmicutes Bacilli Bacillales Caryophanaceae Caryophanon
Cluster4035	2.2e-05	0	Bacteria
Cluster6799	2.2e-05	0	Bacteria Proteobacteria Alphaproteobacteria Rhizobiales Bradyrhizobiaceae
Cluster1222	2.2e-05	0	Bacteria Actinobacteria Actinobacteria Actinomycetales
Cluster5510	2.2e-05	0	Bacteria Proteobacteria Gammaproteobacteria Oceanospirillales
Cluster8167	2.2e-05	0	Bacteria Firmicutes Bacilli
Cluster2091	2.2e-05	0	Bacteria Firmicutes Bacilli Lactobacillales Aerococcaceae Abiotrophia
Cluster2092	2.2e-05	0	Bacteria Actinobacteria Actinobacteria Actinomycetales
Cluster5290	2.2e-05	0	Bacteria Proteobacteria Alphaproteobacteria Rhizobiales Bradyrhizobiaceae Rhodopseudomonas
Cluster7365	2.2e-05	0	Bacteria Firmicutes Bacilli Lactobacillales Lactobacillaceae Lactobacillus
Cluster6187	2.2e-05	0	Bacteria Firmicutes Bacilli Bacillales Bacillaceae Vulcanibacillus
Cluster7512	2.2e-05	0	Bacteria Firmicutes Bacilli Lactobacillales Lactobacillaceae Lactobacillus
Cluster3783	2.2e-05	0	Bacteria Firmicutes Bacilli Bacillales Alicyclobacillaceae Alicyclobacillus
Cluster1032	2.2e-05	0	Bacteria Firmicutes Bacilli Bacillales Bacillaceae
Cluster6789	2.2e-05	0	Bacteria Proteobacteria Gammaproteobacteria
Cluster1257	2.2e-05	0	Bacteria Firmicutes Bacilli Bacillales Bacillaceae Ureibacillus
Cluster2317	2.2e-05	0	Bacteria Proteobacteria Gammaproteobacteria Enterobacteriales Enterobacteriaceae Hafnia
Cluster7788	2.2e-05	0	Bacteria Firmicutes Bacilli Bacillales Staphylococcaceae Staphylococcus
Cluster5693	2.2e-05	0	Bacteria Proteobacteria
Cluster4612	2.2e-05	0	Bacteria Firmicutes Bacilli Bacillales
Cluster3045	2.2e-05	0	Bacteria Proteobacteria Alphaproteobacteria Rhizobiales Bradyrhizobiaceae Bradyrhizobium
Cluster8652	2.2e-05	0	Bacteria Proteobacteria Gammaproteobacteria Enterobacteriales Enterobacteriaceae Serratia
Cluster3606	2.2e-05	0	Bacteria Firmicutes Bacilli Bacillales Alicyclobacillaceae Alicyclobacillus
Cluster3904	2.2e-05	0	Bacteria Proteobacteria Gammaproteobacteria Enterobacteriales Enterobacteriaceae Thorsellia
Cluster2500	2.2e-05	0	Bacteria Firmicutes Bacilli Bacillales Alicyclobacillaceae Alicyclobacillus
Cluster2501	2.2e-05	0	Bacteria Proteobacteria
Cluster7370	2.2e-05	0	Bacteria Firmicutes Bacilli Lactobacillales Lactobacillaceae Lactobacillus
Cluster6508	2.2e-05	0	Bacteria Proteobacteria Alphaproteobacteria Rhizobiales
Cluster6509	2.2e-05	0	Bacteria Proteobacteria Gammaproteobacteria Oceanospirillales Halomonadaceae Halomonas
Cluster6501	2.2e-05	0	Bacteria Proteobacteria Alphaproteobacteria Rhodospirillales Acetobacteraceae Acidomonas
Cluster6762	2.2e-05	0	Bacteria Proteobacteria Gammaproteobacteria Pseudomonadales Moraxellaceae
Cluster5263	2.2e-05	0	Bacteria Firmicutes Bacilli Bacillales Thermoactinomycetaceae Planifilum
Cluster2085	2.2e-05	0	Bacteria Firmicutes Bacilli
Cluster7103	2.2e-05	0	Bacteria Proteobacteria Gammaproteobacteria Enterobacteriales Enterobacteriaceae
Cluster3028	2.2e-05	0	Bacteria Proteobacteria Alphaproteobacteria Rhizobiales Bradyrhizobiaceae Bradyrhizobium
Cluster4458	2.2e-05	0	Bacteria Proteobacteria Alphaproteobacteria
Cluster4904	2.2e-05	0	Bacteria Firmicutes Bacilli Bacillales
Cluster8171	2.2e-05	0	Bacteria Actinobacteria Actinobacteria Actinomycetales
Cluster6999	2.2e-05	0	Bacteria
Cluster81	2.2e-05	0	Bacteria Proteobacteria Alphaproteobacteria Rhizobiales Bradyrhizobiaceae Bradyrhizobium
Cluster1179	2.2e-05	0	Bacteria Firmicutes Bacilli
Cluster2526	2.2e-05	0	Bacteria
Cluster2523	2.2e-05	0	Bacteria Firmicutes Erysipelotrichi Erysipelotrichales Erysipelotrichaceae Turicibacter
Cluster2296	2.2e-05	0	Bacteria Proteobacteria Gammaproteobacteria
Cluster6749	2.2e-05	0	Bacteria Firmicutes Bacilli Lactobacillales Lactobacillaceae Lactobacillus
Cluster6830	2.2e-05	0	Bacteria Proteobacteria Gammaproteobacteria Alteromonadales Alteromonadaceae Marinobacter
Cluster3007	2.2e-05	0	Bacteria Proteobacteria Alphaproteobacteria Rhizobiales Bradyrhizobiaceae Bradyrhizobium
Cluster3009	2.2e-05	0	Bacteria Proteobacteria Alphaproteobacteria Rhizobiales Bradyrhizobiaceae
Cluster5387	2.2e-05	0	Bacteria Firmicutes Bacilli Bacillales Listeriaceae Brochothrix
Cluster1994	2.2e-05	0	Bacteria Firmicutes Bacilli
Cluster7801	2.2e-05	0	Bacteria Actinobacteria Actinobacteria Actinomycetales Micrococcaceae
Cluster2549	2.2e-05	0	Bacteria Proteobacteria Gammaproteobacteria Oceanospirillales Oceanospirillaceae Bermanella
Cluster2540	2.2e-05	0	Bacteria
Cluster4061	2.2e-05	0	Bacteria Proteobacteria Gammaproteobacteria Enterobacteriales Enterobacteriaceae Thorsellia
Cluster5655	2.2e-05	0	Bacteria
Cluster2729	2.2e-05	0	Bacteria Actinobacteria Actinobacteria Actinomycetales
Cluster663	2.2e-05	0	Bacteria Proteobacteria Betaproteobacteria Burkholderiales
Cluster1636	2.2e-05	0	Bacteria Proteobacteria Gammaproteobacteria Oceanospirillales
Cluster44	2.2e-05	0	Bacteria Proteobacteria Gammaproteobacteria Pseudomonadales Moraxellaceae
Cluster4417	2.2e-05	0	Bacteria Firmicutes Bacilli Bacillales
Cluster2046	2.2e-05	0	Bacteria Actinobacteria Actinobacteria Actinomycetales Actinosynnemataceae
Cluster7671	2.2e-05	0	Bacteria Firmicutes Bacilli Lactobacillales Lactobacillaceae Lactobacillus
Cluster6815	2.2e-05	0	Bacteria Proteobacteria Gammaproteobacteria Xanthomonadales Xanthomonadaceae
Cluster3967	2.2e-05	0	Bacteria
Cluster2566	2.2e-05	0	Bacteria Proteobacteria Alphaproteobacteria Rhodobacterales Rhodobacteraceae
Cluster2567	2.2e-05	0	Bacteria Proteobacteria Alphaproteobacteria Rhizobiales Bradyrhizobiaceae Bradyrhizobium
Cluster2569	2.2e-05	0	Bacteria
Cluster7280	2.2e-05	0	Bacteria Firmicutes Bacilli Lactobacillales Lactobacillaceae Lactobacillus
Cluster3618	2.2e-05	0	Bacteria Actinobacteria Actinobacteria Actinomycetales Micrococcaceae Micrococcus
Cluster8560	2.2e-05	0	Bacteria Proteobacteria Gammaproteobacteria Pseudomonadales Pseudomonadaceae Pseudomonas
Cluster2398	2.2e-05	0	Bacteria Firmicutes Bacilli Bacillales
Cluster2396	2.2e-05	0	Bacteria Proteobacteria Alphaproteobacteria Rhodobacterales Rhodobacteraceae Marivita
Cluster2395	2.2e-05	0	Bacteria Firmicutes Bacilli Bacillales
Cluster2029	2.2e-05	0	Bacteria Proteobacteria Alphaproteobacteria Rhizobiales Aurantimonadaceae Martelella
Cluster2027	2.2e-05	0	Bacteria Proteobacteria Gammaproteobacteria Pseudomonadales Moraxellaceae Alkanindiges
Cluster2021	2.2e-05	0	Bacteria Firmicutes Bacilli
Cluster2022	2.2e-05	0	Bacteria Proteobacteria Gammaproteobacteria Enterobacteriales Enterobacteriaceae Thorsellia
Cluster2001	2.2e-05	0	Bacteria Firmicutes Clostridia
Cluster6581	2.2e-05	0	Bacteria Proteobacteria Gammaproteobacteria
Cluster2588	2.2e-05	0	Bacteria Firmicutes Bacilli
Cluster2587	2.2e-05	0	Bacteria Bacteroidetes Flavobacteria Flavobacteriales Flavobacteriaceae
Cluster2582	2.2e-05	0	Bacteria Firmicutes Bacilli Bacillales
Cluster2581	2.2e-05	0	Bacteria Firmicutes Bacilli Bacillales
Cluster2761	2.2e-05	0	Bacteria Bacteroidetes Flavobacteria Flavobacteriales Flavobacteriaceae Wautersiella
Cluster6462	2.2e-05	0	Bacteria Proteobacteria Alphaproteobacteria Rhodobacterales Rhodobacteraceae Pelagicola
Cluster5166	2.2e-05	0	Bacteria Bacteroidetes Flavobacteria Flavobacteriales Flavobacteriaceae Croceibacter
Cluster5163	2.2e-05	0	Bacteria
Cluster7181	2.2e-05	0	Bacteria Proteobacteria Alphaproteobacteria
Cluster6321	2.2e-05	0	Bacteria Proteobacteria Betaproteobacteria Burkholderiales
Cluster4366	2.2e-05	0	Bacteria Proteobacteria Alphaproteobacteria Rhodobacterales Rhodobacteraceae Pelagicola
Cluster168	2.2e-05	0	Bacteria Firmicutes Erysipelotrichi Erysipelotrichales Erysipelotrichaceae
Cluster6449	2.2e-05	0	Bacteria
Cluster1465	2.2e-05	0	Bacteria Firmicutes Bacilli Lactobacillales Aerococcaceae Abiotrophia
Cluster1981	2.2e-05	0	Bacteria Proteobacteria Alphaproteobacteria Rhizobiales Methylobacteriaceae Methylobacterium
Cluster1985	2.2e-05	0	Bacteria Firmicutes Bacilli Bacillales
Cluster3654	2.2e-05	0	Bacteria Actinobacteria Actinobacteria Actinomycetales Actinosynnemataceae
Cluster3431	2.2e-05	0	Bacteria Proteobacteria Gammaproteobacteria Enterobacteriales Enterobacteriaceae Escherichia Shigella
Cluster3339	2.2e-05	0	Bacteria Proteobacteria Gammaproteobacteria Pseudomonadales Moraxellaceae
Cluster8480	2.2e-05	0	Bacteria Firmicutes Bacilli Lactobacillales Lactobacillaceae Lactobacillus
Cluster142	2.2e-05	0	Bacteria Proteobacteria Gammaproteobacteria Pasteurellales Pasteurellaceae Aggregatibacter
Cluster4836	2.2e-05	0	Bacteria Firmicutes Bacilli Bacillales Alicyclobacillaceae Alicyclobacillus
Cluster4347	2.2e-05	0	Bacteria Firmicutes Bacilli Bacillales Caryophanaceae Caryophanon
Cluster2422	2.2e-05	0	Bacteria Proteobacteria Gammaproteobacteria Pasteurellales Pasteurellaceae Aggregatibacter
Cluster3880	2.2e-05	0	Bacteria Bacteroidetes Flavobacteria Flavobacteriales Flavobacteriaceae
Cluster3883	2.2e-05	0	Bacteria Firmicutes Erysipelotrichi Erysipelotrichales Erysipelotrichaceae Turicibacter
Cluster6134	2.2e-05	0	Bacteria Firmicutes Bacilli
Cluster22	2.2e-05	0	Bacteria Firmicutes Bacilli
Cluster1967	2.2e-05	0	Bacteria Firmicutes Bacilli Bacillales
Cluster3621	2.2e-05	0	Bacteria Firmicutes Bacilli Bacillales Alicyclobacillaceae Alicyclobacillus
Cluster5143	2.2e-05	0	Bacteria Proteobacteria Alphaproteobacteria Rhizobiales Bradyrhizobiaceae Rhodopseudomonas
Cluster5661	2.2e-05	0	Bacteria Firmicutes Bacilli Bacillales
Cluster3678	2.2e-05	0	Bacteria Proteobacteria Gammaproteobacteria Pasteurellales Pasteurellaceae Aggregatibacter
Cluster3414	2.2e-05	0	Bacteria Firmicutes Bacilli Bacillales
Cluster906	2.2e-05	0	Bacteria Proteobacteria Gammaproteobacteria
Cluster2409	2.2e-05	0	Bacteria Proteobacteria Alphaproteobacteria Rhizobiales Bradyrhizobiaceae Bradyrhizobium
Cluster2404	2.2e-05	0	Bacteria Proteobacteria Alphaproteobacteria Rhizobiales Bradyrhizobiaceae Bradyrhizobium
Cluster2400	2.2e-05	0	Bacteria Proteobacteria Alphaproteobacteria Rhizobiales Bradyrhizobiaceae Rhodopseudomonas
Cluster5186	2.2e-05	0	Bacteria Firmicutes Clostridia Clostridiales Clostridiaceae Geosporobacter
Cluster5180	2.2e-05	0	Bacteria Firmicutes Clostridia Clostridiales
Cluster4586	2.2e-05	0	Bacteria Proteobacteria Alphaproteobacteria Rhodobacterales Rhodobacteraceae
Cluster6155	2.2e-05	0	Bacteria Firmicutes
Cluster6152	2.2e-05	0	Bacteria Firmicutes Bacilli Lactobacillales
Cluster5788	2.2e-05	0	Bacteria Firmicutes Bacilli
Cluster2254	2.2e-05	0	Bacteria
Cluster314	2.2e-05	0	Bacteria Proteobacteria Gammaproteobacteria Xanthomonadales Xanthomonadaceae Stenotrophomonas
Cluster313	2.2e-05	0	Bacteria Proteobacteria Gammaproteobacteria
Cluster6612	2.2e-05	0	Bacteria Actinobacteria Actinobacteria Actinomycetales Actinosynnemataceae Lentzea
Cluster1982	2.2e-05	0	Bacteria Bacteroidetes Sphingobacteria Sphingobacteriales Cytophagaceae
Cluster3737	2.2e-05	0	Bacteria Proteobacteria Gammaproteobacteria Enterobacteriales Enterobacteriaceae Hafnia
Cluster5473	2.2e-05	0	Bacteria Firmicutes Clostridia Clostridiales Lachnospiraceae Syntrophococcus
Cluster3843	2.2e-05	0	Bacteria Actinobacteria Actinobacteria Actinomycetales Micrococcaceae
Cluster1972	2.2e-05	0	Bacteria Proteobacteria Gammaproteobacteria
Cluster100	2.2e-05	0	Bacteria Firmicutes Clostridia Clostridiales Veillonellaceae Selenomonas
Cluster2273	2.2e-05	0	Bacteria Firmicutes Bacilli Lactobacillales Aerococcaceae Abiotrophia
Cluster6639	2.2e-05	0	Bacteria Firmicutes Bacilli Bacillales Alicyclobacillaceae Alicyclobacillus
Cluster3822	2.2e-05	0	Bacteria Proteobacteria Alphaproteobacteria Rhizobiales Bradyrhizobiaceae Bradyrhizobium
Cluster1714	2.2e-05	0	Bacteria Firmicutes Bacilli Bacillales
Cluster1970	2.2e-05	0	Bacteria Proteobacteria
Cluster6650	2.2e-05	0	Bacteria Proteobacteria Gammaproteobacteria
Cluster6654	2.2e-05	0	Bacteria Firmicutes Bacilli Bacillales
Cluster5771	2.2e-05	0	Bacteria Proteobacteria Alphaproteobacteria
Cluster4525	2.2e-05	0	Bacteria Firmicutes Bacilli
Cluster3806	2.2e-05	0	Bacteria Firmicutes Bacilli Lactobacillales Lactobacillaceae Lactobacillus
Cluster2608	2.2e-05	0	Bacteria Fusobacteria Fusobacteria Fusobacteriales Fusobacteriaceae Fusobacterium
Cluster2601	2.2e-05	0	Bacteria Firmicutes
Cluster910	2.2e-05	0	Bacteria Firmicutes Bacilli Lactobacillales Lactobacillaceae Lactobacillus
Cluster5298	2.2e-05	0	Bacteria Proteobacteria Gammaproteobacteria
Cluster271	2.2e-05	0	Bacteria Firmicutes Bacilli Bacillales Bacillaceae
Cluster3772	2.2e-05	0	Bacteria Proteobacteria Alphaproteobacteria Rhizobiales Bradyrhizobiaceae Bradyrhizobium
Cluster1731	2.2e-05	0	Bacteria Proteobacteria Alphaproteobacteria Sphingomonadales Sphingomonadaceae Novosphingobium
Cluster6014	2.2e-05	0	Bacteria Proteobacteria Alphaproteobacteria Rhizobiales Bradyrhizobiaceae Rhodopseudomonas
Cluster2362	2.2e-05	0	Bacteria Firmicutes Clostridia Clostridiales Peptococcaceae Cryptanaerobacter
Cluster2368	2.2e-05	0	Bacteria Firmicutes Bacilli Bacillales Caryophanaceae Caryophanon
Cluster2369	2.2e-05	0	Bacteria Firmicutes Bacilli Lactobacillales Aerococcaceae Abiotrophia
Cluster1931	2.2e-05	0	Bacteria Proteobacteria Gammaproteobacteria Oceanospirillales Alcanivoracaceae Alcanivorax
Cluster1937	2.2e-05	0	Bacteria Proteobacteria Gammaproteobacteria Oceanospirillales Halomonadaceae Halomonas
Cluster4506	2.2e-05	0	Bacteria Firmicutes Bacilli
Cluster4192	2.2e-05	0	Bacteria Firmicutes Bacilli Lactobacillales Lactobacillaceae Lactobacillus
Cluster2349	2.2e-05	0	Bacteria Firmicutes
Cluster4229	2.2e-05	0	Bacteria Proteobacteria Gammaproteobacteria Enterobacteriales Enterobacteriaceae
Cluster4221	2.2e-05	0	Bacteria Proteobacteria Alphaproteobacteria Rhodospirillales Acetobacteraceae Acidomonas
Cluster5577	2.2e-05	0	Bacteria Actinobacteria Actinobacteria Actinomycetales Micromonosporaceae Catelliglobosispora
Cluster4998	2.2e-05	0	Bacteria Proteobacteria Gammaproteobacteria Pasteurellales Pasteurellaceae Aggregatibacter
Cluster6076	2.2e-05	0	Bacteria Proteobacteria Alphaproteobacteria
Cluster2175	2.2e-05	0	Bacteria Firmicutes Clostridia Clostridiales Peptococcaceae Desulfitibacter
Cluster2170	2.2e-05	0	Bacteria Firmicutes Clostridia Clostridiales Lachnospiraceae Syntrophococcus
Cluster2179	2.2e-05	0	Bacteria Proteobacteria Gammaproteobacteria Pasteurellales Pasteurellaceae Aggregatibacter
Cluster231	2.2e-05	0	Bacteria Proteobacteria Gammaproteobacteria
Cluster6205	2.2e-05	0	Bacteria Firmicutes Bacilli Bacillales Alicyclobacillaceae Alicyclobacillus
Cluster6206	2.2e-05	0	Bacteria Proteobacteria Alphaproteobacteria Rhizobiales Bradyrhizobiaceae
Cluster6209	2.2e-05	0	Bacteria Proteobacteria Gammaproteobacteria Pseudomonadales Moraxellaceae Alkanindiges
Cluster5032	2.2e-05	0	Bacteria Firmicutes Bacilli Bacillales Caryophanaceae Caryophanon
Cluster7581	2.2e-05	0	Bacteria Actinobacteria Actinobacteria Actinomycetales
Cluster6773	2.2e-05	0	Bacteria Firmicutes Erysipelotrichi Erysipelotrichales Erysipelotrichaceae Erysipelothrix
Cluster2519	2.2e-05	0	Bacteria Firmicutes Bacilli Bacillales Alicyclobacillaceae Alicyclobacillus
Cluster1047	2.2e-05	0	Bacteria Actinobacteria Actinobacteria Actinomycetales
Cluster855	2.2e-05	0	Bacteria Proteobacteria Alphaproteobacteria Rhodobacterales Rhodobacteraceae Paracoccus
Cluster195	2.2e-05	0	Bacteria Firmicutes Bacilli Lactobacillales Enterococcaceae Pilibacter
Cluster6510	2.2e-05	0	Bacteria Firmicutes Bacilli Bacillales
Cluster6513	2.2e-05	0	Bacteria
Cluster5892	2.2e-05	0	Bacteria Proteobacteria Alphaproteobacteria Rhizobiales Methylobacteriaceae Methylobacterium
Cluster5098	2.2e-05	0	Bacteria Firmicutes Bacilli Bacillales Paenibacillaceae Paenibacillus
Cluster8413	2.2e-05	0	Bacteria Actinobacteria Actinobacteria Actinomycetales Corynebacteriaceae Corynebacterium
Cluster3039	2.2e-05	0	Bacteria Actinobacteria Actinobacteria Actinomycetales
Cluster2078	2.2e-05	0	Bacteria Proteobacteria Gammaproteobacteria
Cluster2070	2.2e-05	0	Bacteria Firmicutes Bacilli Bacillales
Cluster2071	2.2e-05	0	Bacteria Firmicutes Bacilli Bacillales
Cluster6827	2.2e-05	0	Bacteria Proteobacteria Alphaproteobacteria Rhizobiales Bradyrhizobiaceae Bradyrhizobium
Cluster7483	2.2e-05	0	Bacteria Firmicutes Bacilli Bacillales Staphylococcaceae Macrococcus
Cluster7488	2.2e-05	0	Bacteria Proteobacteria
Cluster6756	2.2e-05	0	Bacteria Actinobacteria Actinobacteria Actinomycetales
Cluster1888	2.2e-05	0	Bacteria Firmicutes Bacilli Bacillales
Cluster5700	2.2e-05	0	Bacteria Proteobacteria Gammaproteobacteria Enterobacteriales Enterobacteriaceae Serratia
Cluster2539	2.2e-05	0	Bacteria Proteobacteria
Cluster2530	2.2e-05	0	Bacteria Firmicutes Bacilli Lactobacillales
Cluster3488	2.2e-05	0	Bacteria Actinobacteria Actinobacteria Actinomycetales Micrococcaceae Nesterenkonia
Cluster873	2.2e-05	0	Bacteria Proteobacteria Gammaproteobacteria
Cluster876	2.2e-05	0	Bacteria Firmicutes Bacilli Bacillales
[truncated: 964 more rows]

## Sheet: Unique_SG
Cluster Name	MG	SG	Taxa
[truncated: 3,584 more rows]

## Sheet: Frequency_tag_distribution
			Frequency of Tag distribution	OTUs (Cluter Size)	Method	Taxa
[truncated: 6 more rows]
