# Supplementary material for: Salivary glands harbor more diverse microbial communities than gut in Anopheles culicifacies
Source: Parasit Vectors. 2014 May 20;7:235. doi: 10.1186/1756-3305-7-235 (PMC4062515; doi:10.1186/1756-3305-7-235)
Supplement: Additional file 4: Table S2 — Tissue specific unique bacteria classified at Genus. [file 1756-3305-7-235-S4.xls]

## Sheet: Legend_ST-2
			Legend:	Detail catalog of the microbiome defining Core and unique bacteria associated with salivary gland and gut of the mosquito A. culicifacies
			Note:	Self explinatory foot note have been labelled in respective sheets classifying dominant bacteria (Phyl to-genera) viz. proteobacteria, Acedobacteria, Bacteroidetes, and Actinobacterium
			Classifie Program:		RDP

## Sheet: Proteobacteria_Phyl_to_Genera
		NAME	SG%	MG%
	PHYLUM	Proteobacteria	43.1	31.1
						SG (%)	MG (%)
				CLASS	Alphaproteobacteria	11.5	10.1
					Betaproteobacteria	5.4	5.2
					Gammaproteobacteria	18.9	12.7
					Deltaproteobacteria	0.9	0.2
					Epsilonproteobacteria	0.3	0
					unclassified "Proteobacteria"	6.2	2.8
										SG (%)	MG (%)
								ORDER	Rhizobiales	6.8	6.1
									unclassified Alphaproteobacteria	2.3	0.7
									Rhodobacterales	1.1	1.6
									Sphingomonadales	0.7	0.7
									Rhodospirillales	0.4	0.7
									Alphaproteobacteria_incertae_sedis	0.1	0
									Caulobacterales	0.1	0.2
									Burkholderiales	3.3	3.8
									Rhodocyclales	1.1	0.5
									unclassified Betaproteobacteria	0.9	0.5
									Neisseriales	0.1	0.5
									Pseudomonadales	9.2	5.2
									unclassified Gammaproteobacteria	3.4	1.2
									Enterobacteriales"	3.3	3.3
									Xanthomonadales	1.5	1.4
									Oceanospirillales	1.2	0.7
									Legionellales	0.1	0
									Vibrionales"	0.1	0
									Aeromonadales	0	0.2
									Pasteurellales	0	0.5
									Alteromonadales	0	0.2
									Myxococcales	0.8	0.2
									unclassified Deltaproteobacteria	0.1	0
									Campylobacterales	0.3	0
														SG (%)	MG (%)
												FAMILY	Bradyrhizobiaceae	3.8	3.3
													unclassified Rhizobiales	1.9	1.4
													Methylobacteriaceae	0.5	1.2
													Phyllobacteriaceae	0.3	0.2
													Hyphomicrobiaceae	0.3	0
													Rhodobacteraceae	1.1	1.6
													Sphingomonadaceae	0.5	0.5
													unclassified Sphingomonadales	0.5	0.2
													unclassified Rhodospirillales	0.4	0
													Rhodospirillaceae	0	0.7
													Rhizomicrobium	0.1	0
													Caulobacteraceae	0.1	0.2
													Alcaligenaceae	1.9	1.4
													Comamonadaceae	0.8	0.5
													unclassified Burkholderiales	0.3	0.5
													Burkholderiaceae	0.1	0.5
													Oxalobacteraceae	0.1	0.7
													Burkholderiales_incertae_sedis	0	0.2
													Rhodocyclaceae	1.1	0.5
													Neisseriaceae	0.1	0.5
													Moraxellaceae	6.1	4.2
													Pseudomonadaceae	3	0.9
													unclassified Pseudomonadales	0.1	0
													Enterobacteriaceae	3.3	3.3
													Xanthomonadaceae	1.2	1.4
													Sinobacteraceae	0.3	0
													Halomonadaceae	1.1	0.7
													unclassified Oceanospirillales	0.1	0
													Legionellaceae	0.1	0
													Vibrionaceae	0.1	0
													Aeromonadaceae	0	0.2
													Pasteurellaceae	0	0.5
													Shewanellaceae	0	0.2
													Cystobacteraceae	0.4	0
													Sorangiineae	0.3	0
													unclassified Myxococcales	0.1	0
													Kofleriaceae	0	0.2
													Campylobacteraceae	0.1	0
													Helicobacteraceae	0.1	0
																		SG (%)	MG (%)
																GENUS	Agromonas	1.6	1.6
																	unclassified Bradyrhizobiaceae	1.6	1.4
																	Balneimonas	0.3	0
																	Bradyrhizobium	0.3	0.2
																	Methylobacterium	0.5	1.2
																	unclassified Phyllobacteriaceae	0.3	0
																	Mesorhizobium	0	0.2
																	Rhodomicrobium	0.3	0
																	unclassified Rhodobacteraceae	1.1	1.2
																	Paracoccus	0	0.2
																	Oceanicola	0	0.2
																	unclassified Sphingomonadaceae	0.4	0
																	Novosphingobium	0.1	0.2
																	Sphingomonas	0	0.2
																	Rhodocista	0	0.5
																	Telmatospirillum	0	0.2
																	Asticcacaulis	0.1	0
																	Brevundimonas	0	0.2
																	unclassified Alcaligenaceae	1.4	1.2
																	Parapusillimonas	0.4	0
																	Castellaniella	0.1	0
																	Pusillimonas	0	0.2
																	unclassified Comamonadaceae	0.7	0
																	Variovorax	0.1	0
																	Acidovorax	0	0.2
																	Ramlibacter	0	0.2
																	Ralstonia	0.1	0.2
																	Pandoraea	0	0.2
																	Naxibacter	0.1	0.2
																	Massilia	0	0.2
																	unclassified Oxalobacteraceae	0	0.2
																	Aquabacterium	0	0.2
																	Ferribacterium	0.4	0.2
																	unclassified Rhodocyclaceae	0.4	0
																	Zoogloea	0.1	0
																	Sulfuritalea	0.1	0
																	Dechloromonas	0	0.2
																	Neisseria	0.1	0
																	unclassified Neisseriaceae	0	0.5
																	Enhydrobacter	5.2	3.5
																	unclassified Moraxellaceae	0.8	0.5
																	Psychrobacter	0.1	0
																	Acinetobacter	0	0.2
																	unclassified Pseudomonadaceae	2.6	0.5
																	Pseudomonas	0.4	0.5
																	unclassified Enterobacteriaceae	2.6	2.6
																	Serratia	0.3	0.7
																	Yokenella	0.1	0
																	Escherichia/Shigella	0.1	0
																	Obesumbacterium	0.1	0
																	unclassified Xanthomonadaceae	0.9	0.5
																	Pseudoxanthomonas	0.1	0
																	Thermomonas	0.1	0
																	Arenimonas	0	0.2
																	Luteimonas	0	0.2
																	Frateuria	0	0.2
																	Stenotrophomonas	0	0.2
																	Steroidobacter	0.3	0
																	unclassified Halomonadaceae	0.8	0.5
																	Halomonas	0.1	0.2
																	Salinicola	0.1	0
																	Legionella	0.1	0
																	unclassified Vibrionaceae	0.1	0
																	Aeromonas	0	0.2
																	unclassified Pasteurellaceae	0	0.5
																	Shewanella	0	0.2
																	Archangium	0.1	0
																	Anaeromyxobacter	0.1	0
																	unclassified Cystobacteraceae	0.1	0
																	unclassified Sorangiineae	0.3	0
																	Kofleria	0	0.2
																	Campylobacter	0.1	0
																	Sulfuricurvum	0.1	0

## Sheet: Acidobacteria_Phyl_to_Genera
		NAME	SG%	MG%
	PHYLUM	Acidobacteria	2	0.2
						SG (%)	MG (%)
				CLASS	Acidobacteria_Gp1	1.2	0
					Acidobacteria_Gp3	0.4	0
					Acidobacteria_Gp2	0.3	0
					Acidobacteria_Gp4	0.1	0
					unclassified "Acidobacteria"	0	0.2
										SG (%)	MG (%)
								Genus	unclassified Acidobacteria_Gp1	0.7	0
									Gp1	0.4	0
									Terriglobus	0.1	0
									Gp3	0.3	0
									unclassified Acidobacteria_Gp3	0.1	0
									Gp2	0.3	0
									Gp4	0.1	0

## Sheet: Fermicutes_Phyl_to_Genera
		NAME	SG%	MG%
	PHYLUM	Fermicutes	11.8	13.6
				CLASS	Bacilli	7.9	10.8
					Clostridia	3.1	2.4
					Erysipelotrichia	0.5	0.2
					unclassified Firmicutes	0.3	0.2
								ORDER	Bacillales	5.6	4.5
									Lactobacillales*	2.2	5.2
									unclassified Bacilli	0.1	1.2
									Clostridiales	3.1	2.4
									Erysipelotrichales	0.5	0.2
														SG (%)	MG (%)
												FAMILY	unclassified Bacillales	2	2.6
													Planococcaceae	0.8	0.5
													Bacillaceae 1	0.5	0.2
													Paenibacillaceae 1	0.5	0.2
													Bacillaceae 2	0.4	0
													Thermoactinomycetaceae 1	0.4	0
													Staphylococcaceae	0.3	0.7
													Bacillales_Incertae Sedis XI	0.1	0
													Bacillales_Incertae Sedis XII	0.1	0.2
													Alicyclobacillaceae	0.1	0
													Bacillales_Incertae Sedis X	0.1	0
													Carnobacteriaceae	0.8	0.2
													Streptococcaceae	0.5	0.7
													Lactobacillaceae	0.3	1.6
													unclassified Lactobacillales	0.3	1.2
													Aerococcaceae	0.1	0.5
													Enterococcaceae	0.1	0.5
													Leuconostocaceae	0	0.5
													Lachnospiraceae	1.2	0.2
													Clostridiales_Incertae Sedis XI	0.5	1.2
													Clostridiaceae 1	0.4	0
													Ruminococcaceae	0.4	0.5
													unclassified Clostridiales	0.3	0.5
													Clostridiales_Incertae Sedis XIII	0.3	0
													Erysipelotrichaceae	0.5	0.2
																GENUS	unclassified Planococcaceae	0.7	0.2
																	Rummeliibacillus	0.1	0
																	Planomicrobium	0	0.2
																	Bacillus	0.3	0.2
																	Falsibacillus	0.1	0
																	Anoxybacillus	0.1	0
																	Brevibacillus	0.1	0.2
																	Cohnella	0.1
																	Thermobacillus	0.1
																	unclassified Paenibacillaceae 1	0.1
																	Ornithinibacillus	0.3	0
																	unclassified Bacillaceae 2	0.1	0
																	Thermoactinomyces	0.4	0
																	Staphylococcus	0.1	0
																	Salinicoccus	0.1	0
																	Jeotgalicoccus	0	0.5
																	Macrococcus	0	0.2
																	Gemella	0.1	0
																	Exiguobacterium	0.1	0.2
																	Tumebacillus	0.1	0
																	Thermicanus	0.1	0
																	Dolosigranulum	0.4	0
																	Desemzia	0.3	0
																	Carnobacterium	0.1	0
																	unclassified Carnobacteriaceae	0	0.2
																	Streptococcus	0.4	0.7
																	Lactococcus	0.1	0
																	Lactobacillus	0.3	1.4
																	unclassified Lactobacillaceae	0	0.2
																	Aerococcus	0.1	0.2
																	Facklamia	0	0.2
																	Enterococcus	0.1	0.2
																	unclassified Enterococcaceae	0	0.2
																	unclassified Leuconostocaceae	0	0.5
																	unclassified Lachnospiraceae	1.1	0
																	Clostridium XlVa	0.1	0
																	Lachnospiracea_incertae_sedis	0	0.2
																	Anaerococcus	0.3	0.7
																	Peptoniphilus	0.3	0.2
																	Helcococcus	0	0.2
																	unclassified Clostridiaceae 1	0.4	0
																	unclassified Ruminococcaceae	0.3	0.2
																	Clostridium IV	0.1	0
																	Saccharofermentans	0	0.2
																	Anaerovorax	0.3	0
																	Turicibacter	0.5	0.2

## Sheet: Bacteroidetes_Phyl_to_Genera
		NAME	SG%	MG%
	PHYLUM	Bacteroidetes	6.1	6.6
				CLASS	Sphingobacteria"	2.6	2.1
					Flavobacteria	1.6	3.3
					Bacteroidia"	0.8	0.9
					unclassified "Bacteroidetes"	1.1	0.2
								ORDER	Sphingobacteriales"	2.6	2.1
									Flavobacteriales"	1.6	3.3
									Bacteroidales"	0.8	0.9
														SG (%)	MG (%)
												FAMILY	unclassified "Sphingobacteriales"	1.1	0.2
													Chitinophagaceae	0.8	0.2
													Cytophagaceae	0.1	0.7
													Saprospiraceae"	0.1	0.2
													Cyclobacteriaceae"	0.1	0.2
													Sphingobacteriaceae	0.1	0.5
													Rhodothermaceae"	0.1	0
													Flavobacteriaceae	1.5	3.3
													unclassified "Flavobacteriales"	0.1	0
													Prevotellaceae"	0.4	0.7
													Porphyromonadaceae"	0.3	0.2
													unclassified "Bacteroidales"	0.1	0
																		SG (%)	MG (%)
																GENUS	unclassified Chitinophagaceae	0.8	0
																	Ferruginibacter	0	0.2
																	Flectobacillus	0.1	0
																	Pontibacter	0	0.2
																	Dyadobacter	0	0.2
																	Meniscus	0	0.2
																	Haliscomenobacter	0.1	0.2
																	unclassified "Cyclobacteriaceae"	0.1	0.2
																	Sphingobacterium	0.1	0.2
																	unclassified Sphingobacteriaceae	0	0.1
																	Salisaeta	0.1	0
																	Elizabethkingia	0.5	0.2
																	unclassified Flavobacteriaceae	0.4	2.1
																	Salinimicrobium	0.3	0.2
																	Chryseobacterium	0.1	0.2
																	Wautersiella	0.1	0.2
																	Cloacibacterium	0	0.2
																	Prevotella	0.3	0.7
																	unclassified "Prevotellaceae"	0.1	0
																	Parabacteroides	0.1	0
																	Proteiniphilum	0.1	0
																	Paludibacter	0	0.2

## Sheet: Actinobacteria_Phyl_to_Genera
		NAME	SG%	MG%
	PHYLUM	Actinobacteria	6.8	8.2
				CLASS	Actinobacteria	6.8	8.2
										SG (%)	MG (%)
								SUBCLASS	Actinobacteridae	5.4	7.5
									Rubrobacteridae	1.2	0.5
									Acidimicrobidae	0	0.2
									unclassified Actinobacteria	0.1	0
														SG (%)	MG (%)
												ORDER	Actinomycetales	1.1	0.2
													Rubrobacterales	0.8	0.5
													Solirubrobacterales	0.3	0
													unclassified Rubrobacteridae	0.1	0
													Acidimicrobiales	0	0.2
																		SG (%)	MG (%)
																SUBORDER	Micrococcineae	1.9	2.6
																	unclassified Actinomycetales	1.5	2.1
																	Corynebacterineae	0.7	0.9
																	Propionibacterineae	0.7	0.7
																	Pseudonocardineae	0.3	0.2
																	Streptosporangineae	0.1	0.5
																	Micromonosporineae	0.1	0
																	Catenulisporineae	0.1	0
																	Actinomycineae	0	0.5
																	Rubrobacterineae"	0.8	0.5
																	Acidimicrobineae"	0	0.2
																						SG (%)	MG (%)
																				FAMILY	unclassified Micrococcineae	0.5	0.2
																					Intrasporangiaceae	0.4	0.2
																					Micrococcaceae	0.4	0.9
																					Microbacteriaceae	0.3	0.5
																					Dermabacteraceae	0.3	0.2
																					Demequinaceae	0	0.2
																					Brevibacteriaceae	0	0.2
																					Corynebacteriaceae	0.3	0.5
																					unclassified Corynebacterineae	0.3	0.5
																					Dietziaceae	0.1	0
																					Nocardioidaceae	0.4	0.5
																					Propionibacteriaceae	0.3	0.2
																					Pseudonocardiaceae	0.3	0.2
																					Nocardiopsaceae	0.1	0.2
																					unclassified Streptosporangineae	0	0.2
																					Micromonosporaceae	0.1	0
																					Actinospicaceae	0.1	0
																					Actinomycetaceae	0	0.5
																					Rubrobacteraceae	0.8	0.5
																					Conexibacteraceae	0.1	0
																					unclassified Solirubrobacterales	0.1	0
																					Acidimicrobineae"_incertae_sedis	0	0.2
																										SG (%)	MG (%)
																								GENUS	unclassified Intrasporangiaceae	0.3	0
																									Knoellia	0	0.2
																									Ornithinimicrobium	0.1	0
																									Micrococcus	0.1	0.2
																									Kocuria	0.1	0.2
																									Nesterenkonia	0.1	0.2
																									Rothia	0	0.2
																									unclassified Microbacteriaceae	0.3	0.5
																									Brachybacterium	0.1	0
																									unclassified Dermabacteraceae	0.1	0.2
																									Demequina	0	0.2
																									Brevibacterium	0	0.2
																									Corynebacterium	0	0.5
																									unclassified Corynebacteriaceae	0.3	0
																									Dietzia	0.1	0
																									Marmoricola	0.1	0
																									Pimelobacter	0	0.2
																									Nocardioides	0.1	0.2
																									unclassified Nocardioidaceae	0.1	0
																									Prauserella	0.1	0
																									Saccharopolyspora	0	0.2
																									unclassified Pseudonocardiaceae	0.1	0
																									Nocardiopsis	0.1	0.2
																									Micromonospora	0.1	0
																									Actinospica	0.1	0
																									Actinomyces	0	0.5
																									Rubrobacter	0.8	0.5
																									Conexibacter	0.1	0
																									Aciditerrimonas	0	0.2

## Sheet: UNIQUE TO SG_Phyl
Phylum
				SG (%)	MG (%)
	FIBROBACTERES	GENUS	Fibrobacter	0.1	0
	TM7	GENUS	TM7_genera_incertae_sedis	0.1	0
	Chlorobi	GENUS	Ignavibacterium	0.1	0
	Nitrospira	GENUS	Nitrospira	0.1	0
	Deinococcus-Thermus	GENUS	Truepera	0.1	0.2
	Cyanobacteria/Chloroplast	GENUS	Chlorophyta	0.1	0
	Armatimonadetes"	GENUS	Armatimonadetes_gp5	0.3	0
			Armatimonadetes_gp2	0.1	0
	Planctomycetes"	GENUS	unclassified Planctomycetaceae	0.1	0
	Chloroflexi	GENUS	unclassified Ktedonobacterales	0.1	0

## Sheet: UNIQUE TO MG_Phylum
Phylum				SG (%)	MG (%)
	Spirochaetes	GENUS	Treponema	0	0.2
	Fusobacteria	GENUS	Fusobacterium	0	0.7
			unclassified "Fusobacteriaceae"	0	0.2

## Sheet: Common_Core_Microbiota_Genra
	Note: The Common bacteria classified at Genus level (Number repersents the number of qualified seuqneces which formed the unique clusters)
	Genra	SG	MG
	Enhydrobacter	38	16
	Agromonas	13	7
	Rubrobacter	6	1
	Methylobacterium	5	4
	Elizabethkingia	4	1
	Turicibacter	4	1
	Streptococcus	3	3
	Ferribacterium	3	1
	Pseudomonas	3	1
	Lactobacillus	2	6
	Anaerococcus	2	3
	Serratia	2	3
	Bacillus	2	1
	Bradyrhizobium	2	1
	Parapusillimonas	2	1
	Peptoniphilus	2	1
	Corynebacterium	1	2
	Prevotella	1	2
	Aerococcus	1	1
	Brevibacillus	1	1
	Chryseobacterium	1	1
	Exiguobacterium	1	1
	Halomonas	1	1
	Kocuria	1	1
	Micrococcus	1	1
	Naxibacter	1	1
	Nesterenkonia	1	1
	Nocardioides	1	1
	Nocardiopsis	1	1
	Novosphingobium	1	1
	Pimelobacter	1	1
	Propionibacterium	1	1
	Ralstonia	1	1
	Sphingobacterium	1	1
	Spiroplasma	1	1
	Wautersiella	1	1

## Sheet: SG_MG_Specific_Uniq_Genera 
	Note: Tissue specific unique bacteria classified at Genus level (Number repersents the number of qualified seuqneces which formed the unique clusters)
	Genera (SG)	Sequence No.		Genera (MG)	Sequence No.
	Armatimonadetes_gp5	3		Fusobacterium	3
	Dolosigranulum	3		Actinomyces	2
	Gp1	3		Jeotgalicoccus	2
	Gp2	3		Aciditerrimonas	1
	Thermoactinomyces	3		Acidovorax	1
	Anaerovorax	2		Acinetobacter	1
	Desemzia	2		Aeromonas	1
	Gp3	2		Aquabacterium	1
	Ornithinibacillus	2		Arenimonas	1
	Rhodomicrobium	2		Brevibacterium	1
	Salinimicrobium	2		Brevundimonas	1
	Staphylococcus	2		Cloacibacterium	1
	Steroidobacter	2		Dechloromonas	1
	Actinospica	1		Demequina	1
	Anoxybacillus	1		Dyadobacter	1
	Archaeoglobus	1		Facklamia	1
	Archangium	1		Ferruginibacter	1
	Armatimonadetes_gp2	1		Frateuria	1
	Asticcacaulis	1		Gillisia	1
	Balneimonas	1		Helcococcus	1
	Brachybacterium	1		Knoellia	1
	Campylobacter	1		Kofleria	1
	Carnobacterium	1		Lachnospiracea_incertae_sedis	1
	Castellaniella	1		Luteimonas	1
	Clostridium IV	1		Macrococcus	1
	Clostridium XlVa	1		Massilia	1
	Cohnella	1		Mesorhizobium	1
	Conexibacter	1		Oceanicola	1
	Chlorophyta	1		Paludibacter	1
	Escherichia/Shigella	1		Pandoraea	1
	Enterococcus	1		Paracoccus	1
	Falsibacillus	1		Planomicrobium	1
	Fibrobacter	1		Pontibacter	1
	Flectobacillus	1		Pusillimonas	1
	Fontibacillus	1		Ramlibacter	1
	Gemella	1		Rhodocista	1
	Gp4	1		Rothia	1
	Haliscomenobacter	1		Saccharofermentans	1
	Ignavibacterium	1		Saccharopolyspora	1
	Lactococcus	1		Salinimicrobium	1
	Legionella	1		Sphingomonas	1
	Marmoricola	1		Shewanella	1
	Methermicoccus	1		Stenotrophomonas	1
	Micromonospora	1		Telmatospirillum	1
	Nitrospira	1		Treponema	1
	Neisseria	1		Truepera	1
	Ornithinimicrobium	1
	Parabacteroides	1
	Prauserella	1
	Proteiniphilum	1
	Pseudoxanthomonas	1
	Psychrobacter	1
	Rhizomicrobium	1
	Rummeliibacillus	1
	Salinicoccus	1
	Salinicola	1
	Salisaeta	1
	Stenotrophomonas	1
	Sulfuricurvum	1
	Sulfuritalea	1
	Terriglobus	1
	Thermicanus	1
	Thermobacillus	1
	Thermomonas	1
	TM7_genera_incertae_sedis	1
	Tumebacillus	1
	Variovorax	1
	Yokenella	1
	Zoogloea	1
